# Supplementary material for: CD8+ T cells induce interferon-responsive oligodendrocytes and microglia in white matter aging
Source: Nat Neurosci. 2022 Oct 24;25(11):1446–57. doi: 10.1038/s41593-022-01183-6 (PMC9630119; doi:10.1038/s41593-022-01183-6)
Supplement: Supplementary file 2 — A complete list of mice used for Smart-seq2 experiments. [file 41593_2022_1183_MOESM2_ESM.xlsx]

## Sheet: SS2
Smart-seq2
Genotype	Animal	Location	Gender	Age (months)	Cell Count	Killing Time	DissectedBy	DissociatedBy	LibraryDoneBy
Wild type	O1	WM	Male	24	187	9-12am	OG	LL	HJ
Wild type	O1	GM	Male	24	82	9-12am	OG	LL	HJ
Wild type	O2	WM	Male	24	192	9-12am	OG	LL	HJ
Wild type	O2	GM	Male	24	86	9-12am	OG	LL	HJ
Wild type	O3	WM	Male	24	147	9-12am	OG	LL	HJ
Wild type	O3	GM	Male	24	136	9-12am	OG	LL	HJ
Wild type	O4	WM	Male	24	352	9-12am	OG	LL	HJ
Wild type	O4	GM	Male	24	102	9-12am	OG	LL	HJ
Wild type	Y1	WM	Male	3	192	9-12am	OG	LL	HJ
Wild type	Y1	GM	Male	3	96	9-12am	OG	LL	HJ
Wild type	Y2	WM	Male	3	177	9-12am	OG	LL	HJ
Wild type	Y2	GM	Male	3	105	9-12am	OG	LL	HJ
Wild type	Y3	WM	Male	3	254	9-12am	OG	LL	HJ
Wild type	Y3	GM	Male	3	120	9-12am	OG	LL	HJ
Wild type	Y4	WM	Male	3	216	9-12am	OG	LL	HJ
Wild type	Y4	GM	Male	3	94	9-12am	OG	LL	HJ
