# Supplementary material for: CD8+ T cells induce interferon-responsive oligodendrocytes and microglia in white matter aging
Source: Nat Neurosci. 2022 Oct 24;25(11):1446–57. doi: 10.1038/s41593-022-01183-6 (PMC9630119; doi:10.1038/s41593-022-01183-6)
Supplement: Supplementary file 3 — A complete list of mice used for 10x experiments. [file 41593_2022_1183_MOESM3_ESM.xlsx]

## Sheet: 10X
DonorInfo	Table records general donor information	FACS_1st_GM	FACS_1st_WM	FACS_2nd_GM	FACS_2nd_WM	RagKO_1st_GM	RagKO_1st_WM	RagKO_2nd_WM_1	RagKO_2nd_WM_2	MyeClean_1st_GM	MyeClean_1st_WM	MyeClean_2nd_GM	MyeClean_2nd_GM
GEO ID	Geo id of the data from sample	GSM6124717	GSM6124718	GSM6124719	GSM6124720	GSM6124721	GSM6124722	GSM6124723	GSM6124724	GSM5075499	GSM5075500	GSM5075502	GSM5075503
DonorID	Primary donor unique identifier	WT_FACS_1, WT_FACS_2, WT_FACS_3	WT_FACS_1, WT_FACS_2, WT_FACS_3	WT_FACS_4, WT_FACS_5, WT_FACS_6, WT_FACS_7, WT_FACS_8	WT_FACS_4, WT_FACS_5, WT_FACS_6, WT_FACS_7, WT_FACS_8	Rag1KO_FACS_1, Rag1KO_FACS_2	Rag1KO_FACS_1, Rag1KO_FACS_2	Rag1KO_FACS_3	Rag1KO_FACS_4	WT_Mc_1, WT_Mc_2, WT_Mc_3, WT_Mc_4	WT_Mc_1, WT_Mc_2, WT_Mc_3, WT_Mc_4	WT_Mc_5, WT_Mc_6, WT_Mc_7	WT_Mc_5, WT_Mc_6, WT_Mc_7
GenotypeID	Primary Genotype Info unique identifier	C57BL/6	C57BL/6	C57BL/6	C57BL/6	NOD.129S7(B6)-Rag-1tm1Mom/J	NOD.129S7(B6)-Rag-1tm1Mom/J	NOD.129S7(B6)-Rag-1tm1Mom/J	NOD.129S7(B6)-Rag-1tm1Mom/J	C57BL/6	C57BL/6	C57BL/6	C57BL/6
Organism	Mouse, human, etc.	Mouse	Mouse	Mouse	Mouse	Mouse	Mouse	Mouse	Mouse	Mouse	Mouse	Mouse	Mouse
Sex	Male/Female	Male	Male	Male	Male	Male	Male	Male	Male	Male	Male	Male	Male
RegionID	dissected region (WM, prefrontal ctx, Hippocampus)	GM	WM	GM	WM	GM	WM	WM	WM	GM	WM	GM	WM
PMI	Postmortem Interval	None	None	None	None	None	None	None	None	None	None	None	None
Age (months)		24	24	24	24	24	24	24	24	24	24	24	24
GeneticBackground	C57BL/6, congenic B6, B6/129, FVN, etc.	C57BL6/J	C57BL6/J	C57BL6/J	C57BL6/J	C57BL6/J	C57BL6/J	C57BL6/J	C57BL6/J	C57BL6/J	C57BL6/J	C57BL6/J	C57BL6/J
Animals Pooled		3	3	5	5	2	2	1	1	4	4	3	3
GenotypeResult	WT, Rag1KO	WT	WT	WT	WT	Rag1KO	Rag1KO	Rag1KO	Rag1KO	WT	WT	WT	WT
Killing Time		9-12am	9-12am	9-12am	9-12am	9-12am	9-12am	9-12am	9-12am	9-12am	9-12am	9-12am	9-12am
Isolation method	Sorting / myelin removal	FACS	FACS	FACS	FACS	FACS	FACS	FACS	FACS	FACS	FACS	FACS	FACS
DissectedBy	Operator ID	OG	OG	OG	OG	OG	OG	OG	OG	OG	OG	OG	OG
DissociatedBy	Operator ID	LL	LL	LL	LL	LL	LL	LL	LL	LL	LL	LL	LL
LibraryDoneBy	Operator ID	HJ	HJ	HJ	HJ	HJ	HJ	HJ	HJ	HJ	HJ	HJ	HJ
Cell Count		584	934	1845	5363	3807	7631	2944	6523	2466	4104	4395	4387
Notes	General condition of tissue (Intact brain, Intact hemisphere, Not intact) and usage notes (internal).	OK	OK	OK	OK	OK	OK	OK	OK	OK	OK	OK	OK
SiteOfOrigin	All animals from the animal core facility of Center for Stroke and Dementia Research (CSD)	CSD	CSD	CSD	CSD	CSD	CSD	CSD	CSD	CSD	CSD	CSD	CSD
