# Supplementary material for: CD8+ T cells induce interferon-responsive oligodendrocytes and microglia in white matter aging
Source: Nat Neurosci. 2022 Oct 24;25(11):1446–57. doi: 10.1038/s41593-022-01183-6 (PMC9630119; doi:10.1038/s41593-022-01183-6)
Supplement: Supplementary file 4 — GO enrichment details for the cluster marker gene sets. [file 41593_2022_1183_MOESM4_ESM.xlsx]

## Sheet: ClusterMarkers
GeneName	cluster
Ptgds	Oligo1
Lrp4	Oligo1
Ust	Oligo1
Tgfbi	Oligo1
Epas1	Oligo1
Elovl4	Oligo1
Sparcl1	Oligo1
Ptpn13	Oligo1
Fads1	Oligo1
Rapgef3	Oligo1
Dab1	Oligo1
Ttyh1	Oligo1
Sgk1	Oligo1
Nudt4	Oligo1
S100b	Oligo2
Nkx2-9	Oligo2
Uchl1	Oligo2
Slc5a11	Oligo2
Ncs1	Oligo2
Faah	Oligo2
Tspan9	Oligo2
Smtnl2	Oligo2
Rapgef5	Oligo2
Plin3	Oligo2
Ldhb	Oligo2
Rab37	Oligo2
Bcat1	Oligo2
Aven	Oligo2
Csdc2	Oligo2
Serpind1	Oligo2
Acy3	Oligo2
Enpp6	Oligo2
Shroom1	Oligo2
Agmo	Oligo2
Tln2	Oligo2
B3galnt1	Oligo2
Cdkn1c	Oligo2
Slc25a27	Oligo2
2700046A07Rik	Oligo2
Pla2g4a	Oligo2
Haglr	Oligo2
Selenop	Oligo2
Paqr7	Oligo2
Klk6	Oligo2
Prune2	Oligo2
Padi2	Oligo2
Slco3a1	Oligo2
Gpr137b	Oligo2
Tmem117	Oligo2
Sdc4	Oligo2
Ptprf	Oligo2
Crip2	Oligo2
Anxa5	Oligo2
Cyp27a1	Oligo2
Deptor	Oligo2
Mgst3	Oligo2
Cd59a	Oligo2
Paqr6	Oligo2
Serpinb1a	Oligo2
Zyx	Oligo2
St3gal4	Oligo2
Anln	Oligo2
Zfp771	Oligo2
Ly6g6f	Oligo2
Bcl3	ARO
Socs3	ARO
Plvap	ARO
Serpina3n	ARO
Fos	ARO
Flnc	ARO
Anxa2	ARO
Cebpb	ARO
Steap3	ARO
Junb	ARO
Fxyd1	ARO
Tagln2	ARO
Vim	ARO
Cebpd	ARO
Ssbp4	ARO
Rnase4	ARO
C4b	ARO
Trib1	ARO
Naprt	ARO
Fxyd7	ARO
Lgi4	ARO
Emp3	ARO
Pros1	ARO
Rab3b	ARO
Cd44	ARO
Snx10	ARO
Gas6	ARO
Gadd45a	ARO
Abcc4	ARO
Itih5	ARO
Cela1	ARO
Gadd45b	ARO
Pfkfb4	ARO
Pcdhb9	ARO
Cadps2	ARO
Rhoj	ARO
Adam11	ARO
Cacng5	ARO
Masp1	ARO
Parp3	ARO
Cmbl	ARO
Piezo2	ARO
Nrtn	ARO
7630403G23Rik	ARO
Itgb5	ARO
Irf2bpl	ARO
Bbc3	ARO
Sbno2	ARO
Ccdc136	ARO
Kcnab1	ARO
Diaph1	ARO
Rassf4	ARO
Anxa4	ARO
Plp2	ARO
Sparc	ARO
Amacr	ARO
Myc	ARO
Stat3	ARO
Klf10	ARO
Tamalin	ARO
Nupr1	ARO
Slc9a3r2	ARO
Syne2	ARO
Rbms1	ARO
Arhgap15	ARO
Sspo	ARO
Nol3	ARO
Tspo	ARO
Foxj1	ARO
Aldh1l2	ARO
Thbs3	ARO
Irf1	ARO
Cdh8	ARO
Tmc3	ARO
Tpk1	ARO
Gas2l1	ARO
Mvp	ARO
Lbh	ARO
Slc39a14	ARO
Garnl3	ARO
Cmip	ARO
Fam20c	ARO
Map3k5	ARO
Zfp579	ARO
Flot1	ARO
Gfap	ARO
Crnde	ARO
Tram2	ARO
Vwa5a	ARO
Col9a3	ARO
Slc4a8	ARO
Adam9	ARO
Tubg2	ARO
Dync1i1	ARO
Stard10	ARO
Neat1	ARO
H2-D1	IRO
H2-K1	IRO
Ifit3	IRO
Ifit1	IRO
Usp18	IRO
Ifi27l2a	IRO
H2-T23	IRO
Irf7	IRO
Igtp	IRO
Rsad2	IRO
Gbp7	IRO
Gbp3	IRO
Tap1	IRO
Ifih1	IRO
Bst2	IRO
Rtp4	IRO
Ddx58	IRO
Eif2ak2	IRO
Psmb8	IRO
Zc3hav1	IRO
Irgm1	IRO
B2m	IRO
Irf9	IRO
Stat1	IRO
Ifit3b	IRO
Gm20257	IRO
Ifi27	IRO
Pard6g	IRO
Gm48249	IRO

## Sheet: Oligo1_Enrichment
GroupID	Category	Term	Description	LogP	Log(q-value)	InTerm_InList	Genes	Symbols
1_Summary	GO Biological Processes	GO:0006633	fatty acid biosynthetic process	-4.26223	-0.0139901	3/112	19215,76267,83603,19249	Ptgds,Fads1,Elovl4,Ptpn13
1_Member	GO Biological Processes	GO:0006633	fatty acid biosynthetic process	-4.26223	-0.0139901	3/112	19215,76267,83603	Ptgds,Fads1,Elovl4
1_Member	GO Biological Processes	GO:0072330	monocarboxylic acid biosynthetic process	-3.87671	0	3/151	19215,76267,83603	Ptgds,Fads1,Elovl4
1_Member	GO Biological Processes	GO:0046394	carboxylic acid biosynthetic process	-3.30661	0	3/236	19215,76267,83603	Ptgds,Fads1,Elovl4
1_Member	GO Biological Processes	GO:0016053	organic acid biosynthetic process	-3.30125	0	3/237	19215,76267,83603	Ptgds,Fads1,Elovl4
1_Member	GO Biological Processes	GO:0006631	fatty acid metabolic process	-2.74888	0	3/368	19215,76267,83603	Ptgds,Fads1,Elovl4
1_Member	GO Biological Processes	GO:0044283	small molecule biosynthetic process	-2.65798	0	3/396	19215,76267,83603	Ptgds,Fads1,Elovl4
1_Member	GO Biological Processes	GO:0008610	lipid biosynthetic process	-2.331	0	3/517	19215,76267,83603	Ptgds,Fads1,Elovl4
1_Member	GO Biological Processes	GO:0032787	monocarboxylic acid metabolic process	-2.32397	0	3/520	19215,76267,83603	Ptgds,Fads1,Elovl4
1_Member	Reactome Gene Sets	R-MMU-556833	Metabolism of lipids	-2.17139	0	3/590	19215,19249,76267	Ptgds,Ptpn13,Fads1
2_Summary	GO Biological Processes	GO:0050770	regulation of axonogenesis	-3.61646	0	3/185	13131,228357,338362,20393,223864	Dab1,Lrp4,Ust,Sgk1,Rapgef3
2_Member	GO Biological Processes	GO:0050770	regulation of axonogenesis	-3.61646	0	3/185	13131,228357,338362	Dab1,Lrp4,Ust
2_Member	GO Biological Processes	GO:0010975	regulation of neuron projection development	-3.38634	0	4/551	13131,20393,228357,338362	Dab1,Sgk1,Lrp4,Ust
2_Member	GO Biological Processes	GO:0051129	negative regulation of cellular component organization	-2.95172	0	4/719	13131,20393,223864,228357	Dab1,Sgk1,Rapgef3,Lrp4
2_Member	GO Biological Processes	GO:0120035	regulation of plasma membrane bounded cell projection organization	-2.89869	0	4/743	13131,20393,228357,338362	Dab1,Sgk1,Lrp4,Ust
2_Member	GO Biological Processes	GO:0031344	regulation of cell projection organization	-2.86435	0	4/759	13131,20393,228357,338362	Dab1,Sgk1,Lrp4,Ust
2_Member	GO Biological Processes	GO:0050767	regulation of neurogenesis	-2.48693	0	3/455	13131,20393,228357	Dab1,Sgk1,Lrp4
2_Member	GO Biological Processes	GO:0051960	regulation of nervous system development	-2.24726	0	3/554	13131,20393,228357	Dab1,Sgk1,Lrp4
2_Member	GO Biological Processes	GO:0060284	regulation of cell development	-2.14921	0	3/601	13131,20393,228357	Dab1,Sgk1,Lrp4
3_Summary	GO Biological Processes	GO:0098609	cell-cell adhesion	-2.52251	0	3/442	13131,13602,57776	Dab1,Sparcl1,Ttyh1
3_Member	GO Biological Processes	GO:0098609	cell-cell adhesion	-2.52251	0	3/442	13131,13602,57776	Dab1,Sparcl1,Ttyh1

## Sheet: Oligo2_Enrichment
GroupID	Category	Term	Description	LogP	Log(q-value)	InTerm_InList	Genes	Symbols
1_Summary	GO Biological Processes	GO:0046394	carboxylic acid biosynthetic process	-3.57764	0	5/236	12035,16832,18783,66447,104086	Bcat1,Ldhb,Pla2g4a,Mgst3,Cyp27a1
1_Member	GO Biological Processes	GO:0046394	carboxylic acid biosynthetic process	-3.57764	0	5/236	12035,16832,18783,66447,104086	Bcat1,Ldhb,Pla2g4a,Mgst3,Cyp27a1
1_Member	GO Biological Processes	GO:0016053	organic acid biosynthetic process	-3.56917	0	5/237	12035,16832,18783,66447,104086	Bcat1,Ldhb,Pla2g4a,Mgst3,Cyp27a1
1_Member	GO Biological Processes	GO:0044283	small molecule biosynthetic process	-2.57238	0	5/396	12035,16832,18783,66447,104086	Bcat1,Ldhb,Pla2g4a,Mgst3,Cyp27a1
1_Member	GO Biological Processes	GO:0072330	monocarboxylic acid biosynthetic process	-2.22933	0	3/151	16832,18783,104086	Ldhb,Pla2g4a,Cyp27a1
2_Summary	Reactome Gene Sets	R-MMU-109582	Hemostasis	-2.86575	0	6/506	11747,15160,18783,20363,20971,433099	Anxa5,Serpind1,Pla2g4a,Selenop,Sdc4,Ly6g6f
2_Member	Reactome Gene Sets	R-MMU-109582	Hemostasis	-2.86575	0	6/506	11747,15160,18783,20363,20971,433099	Anxa5,Serpind1,Pla2g4a,Selenop,Sdc4,Ly6g6f
2_Member	Reactome Gene Sets	R-MMU-114608	Platelet degranulation	-2.56037	0	3/115	11747,20363,433099	Anxa5,Selenop,Ly6g6f
2_Member	Reactome Gene Sets	R-MMU-76002	Platelet activation, signaling and aggregation	-2.55759	0	4/241	11747,18783,20363,433099	Anxa5,Pla2g4a,Selenop,Ly6g6f
2_Member	Reactome Gene Sets	R-MMU-76005	Response to elevated platelet cytosolic Ca2+	-2.50813	0	3/120	11747,20363,433099	Anxa5,Selenop,Ly6g6f
3_Summary	Reactome Gene Sets	R-MMU-556833	Metabolism of lipids	-2.53059	0	6/590	14073,18783,26879,104086,319660,320981	Faah,Pla2g4a,B3galnt1,Cyp27a1,Agmo,Enpp6
3_Member	Reactome Gene Sets	R-MMU-556833	Metabolism of lipids	-2.53059	0	6/590	14073,18783,26879,104086,319660,320981	Faah,Pla2g4a,B3galnt1,Cyp27a1,Agmo,Enpp6
3_Member	GO Biological Processes	GO:0016042	lipid catabolic process	-2.3365	0	4/278	14073,18783,104086,320981	Faah,Pla2g4a,Cyp27a1,Enpp6
4_Summary	GO Molecular Functions	GO:0016810	hydrolase activity, acting on carbon-nitrogen (but not peptide) bonds	-2.3918	0	3/132	14073,18600,71670	Faah,Padi2,Acy3
4_Member	GO Molecular Functions	GO:0016810	hydrolase activity, acting on carbon-nitrogen (but not peptide) bonds	-2.3918	0	3/132	14073,18600,71670	Faah,Padi2,Acy3
5_Summary	GO Biological Processes	GO:1903034	regulation of response to wounding	-2.06037	0	3/174	11747,19268,20443	Anxa5,Ptprf,St3gal4
5_Member	GO Biological Processes	GO:1903034	regulation of response to wounding	-2.06037	0	3/174	11747,19268,20443	Anxa5,Ptprf,St3gal4

## Sheet: ARO_Enrichment
GroupID	Category	Term	Description	LogP	Log(q-value)	InTerm_InList	Genes	Symbols
1_Summary	KEGG Pathway	mmu04668	TNF signaling pathway	-6.09646	-1.82903	7/113	12051,12608,12702,14281,16362,16477,26408,78388,12505,14456	Bcl3,Cebpb,Socs3,Fos,Irf1,Junb,Map3k5,Mvp,Cd44,Gas6
1_Member	KEGG Pathway	mmu04668	TNF signaling pathway	-6.09646	-1.82903	7/113	12051,12608,12702,14281,16362,16477,26408	Bcl3,Cebpb,Socs3,Fos,Irf1,Junb,Map3k5
1_Member	GO Biological Processes	GO:0046426	negative regulation of receptor signaling pathway via JAK-STAT	-3.82923	-0.871215	3/23	12051,12702,16362	Bcl3,Socs3,Irf1
1_Member	GO Biological Processes	GO:1904893	negative regulation of receptor signaling pathway via STAT	-3.66674	-0.84647	3/26	12051,12702,16362	Bcl3,Socs3,Irf1
1_Member	GO Biological Processes	GO:0050732	negative regulation of peptidyl-tyrosine phosphorylation	-2.65937	-0.408596	3/57	12702,16362,78388	Socs3,Irf1,Mvp
1_Member	GO Biological Processes	GO:0050730	regulation of peptidyl-tyrosine phosphorylation	-2.14436	-0.118223	5/266	12505,12702,14456,16362,78388	Cd44,Socs3,Gas6,Irf1,Mvp
2_Summary	GO Biological Processes	GO:1903706	regulation of hemopoiesis	-5.71982	-1.78065	11/400	12505,12608,14281,14456,15223,16362,17869,20848,21847,78926,211770,17174,235587,12257,20692,56312,77889	Cd44,Cebpb,Fos,Gas6,Foxj1,Irf1,Myc,Stat3,Klf10,Gas2l1,Trib1,Masp1,Parp3,Tspo,Sparc,Nupr1,Lbh
2_Member	GO Biological Processes	GO:1903706	regulation of hemopoiesis	-5.71982	-1.78065	11/400	12505,12608,14281,14456,15223,16362,17869,20848,21847,78926,211770	Cd44,Cebpb,Fos,Gas6,Foxj1,Irf1,Myc,Stat3,Klf10,Gas2l1,Trib1
2_Member	GO Biological Processes	GO:1902105	regulation of leukocyte differentiation	-4.80557	-1.23711	9/323	12505,12608,14281,14456,15223,16362,17869,21847,211770	Cd44,Cebpb,Fos,Gas6,Foxj1,Irf1,Myc,Klf10,Trib1
2_Member	GO Biological Processes	GO:1902106	negative regulation of leukocyte differentiation	-3.82812	-0.871215	5/111	12505,15223,16362,17869,211770	Cd44,Foxj1,Irf1,Myc,Trib1
2_Member	GO Biological Processes	GO:1903707	negative regulation of hemopoiesis	-3.79171	-0.866706	5/113	12505,15223,16362,17869,211770	Cd44,Foxj1,Irf1,Myc,Trib1
2_Member	GO Biological Processes	GO:0002683	negative regulation of immune system process	-3.01802	-0.535915	8/448	12505,12608,15223,16362,17174,17869,211770,235587	Cd44,Cebpb,Foxj1,Irf1,Masp1,Myc,Trib1,Parp3
2_Member	GO Biological Processes	GO:0051250	negative regulation of lymphocyte activation	-2.97926	-0.534354	5/170	12505,12608,15223,16362,235587	Cd44,Cebpb,Foxj1,Irf1,Parp3
2_Member	GO Biological Processes	GO:0045581	negative regulation of T cell differentiation	-2.77418	-0.446271	3/52	12505,15223,16362	Cd44,Foxj1,Irf1
2_Member	GO Biological Processes	GO:0002695	negative regulation of leukocyte activation	-2.64964	-0.407513	5/202	12505,12608,15223,16362,235587	Cd44,Cebpb,Foxj1,Irf1,Parp3
2_Member	GO Biological Processes	GO:0008285	negative regulation of cell population proliferation	-2.59524	-0.38027	10/772	12257,12505,12608,15223,16362,17869,20692,20848,56312,211770	Tspo,Cd44,Cebpb,Foxj1,Irf1,Myc,Sparc,Stat3,Nupr1,Trib1
2_Member	GO Biological Processes	GO:0045620	negative regulation of lymphocyte differentiation	-2.57511	-0.368376	3/61	12505,15223,16362	Cd44,Foxj1,Irf1
2_Member	GO Biological Processes	GO:0002698	negative regulation of immune effector process	-2.54114	-0.349259	4/130	15223,16362,17174,235587	Foxj1,Irf1,Masp1,Parp3
2_Member	GO Biological Processes	GO:0050868	negative regulation of T cell activation	-2.5055	-0.327975	4/133	12505,12608,15223,16362	Cd44,Cebpb,Foxj1,Irf1
2_Member	GO Biological Processes	GO:0050866	negative regulation of cell activation	-2.44839	-0.288173	5/225	12505,12608,15223,16362,235587	Cd44,Cebpb,Foxj1,Irf1,Parp3
2_Member	GO Biological Processes	GO:1903038	negative regulation of leukocyte cell-cell adhesion	-2.35049	-0.238396	4/147	12505,12608,15223,16362	Cd44,Cebpb,Foxj1,Irf1
2_Member	GO Biological Processes	GO:0042130	negative regulation of T cell proliferation	-2.32156	-0.2155	3/75	12505,12608,15223	Cd44,Cebpb,Foxj1
2_Member	GO Biological Processes	GO:0045596	negative regulation of cell differentiation	-2.24148	-0.170503	9/730	12257,12505,15223,16362,17869,20848,77889,78926,211770	Tspo,Cd44,Foxj1,Irf1,Myc,Stat3,Lbh,Gas2l1,Trib1
2_Member	GO Biological Processes	GO:0050672	negative regulation of lymphocyte proliferation	-2.076	-0.0804102	3/92	12505,12608,15223	Cd44,Cebpb,Foxj1
2_Member	GO Biological Processes	GO:0032945	negative regulation of mononuclear cell proliferation	-2.06316	-0.0767644	3/93	12505,12608,15223	Cd44,Cebpb,Foxj1
2_Member	GO Biological Processes	GO:0070664	negative regulation of leukocyte proliferation	-2.00121	-0.0412804	3/98	12505,12608,15223	Cd44,Cebpb,Foxj1
3_Summary	GO Biological Processes	GO:0060252	positive regulation of glial cell proliferation	-5.57096	-1.78065	4/22	12257,14580,17869,22352,13197,14281,20848,243914,319565,11502,12306,56312,211770	Tspo,Gfap,Myc,Vim,Gadd45a,Fos,Stat3,Lgi4,Syne2,Adam9,Anxa2,Nupr1,Trib1
3_Member	GO Biological Processes	GO:0060252	positive regulation of glial cell proliferation	-5.57096	-1.78065	4/22	12257,14580,17869,22352	Tspo,Gfap,Myc,Vim
3_Member	GO Biological Processes	GO:0060251	regulation of glial cell proliferation	-4.41625	-1.05191	4/42	12257,14580,17869,22352	Tspo,Gfap,Myc,Vim
3_Member	WikiPathways	WP2432	Spinal cord injury	-4.06296	-0.971619	5/99	13197,14281,14580,17869,22352	Gadd45a,Fos,Gfap,Myc,Vim
3_Member	GO Biological Processes	GO:0014015	positive regulation of gliogenesis	-3.28223	-0.677558	4/82	12257,14580,17869,22352	Tspo,Gfap,Myc,Vim
3_Member	GO Biological Processes	GO:0042063	gliogenesis	-3.02883	-0.539549	6/249	12257,14580,20848,22352,243914,319565	Tspo,Gfap,Stat3,Vim,Lgi4,Syne2
3_Member	GO Biological Processes	GO:0048708	astrocyte differentiation	-2.70393	-0.418324	3/55	14580,20848,22352	Gfap,Stat3,Vim
3_Member	GO Biological Processes	GO:0014013	regulation of gliogenesis	-2.55323	-0.353986	4/129	12257,14580,17869,22352	Tspo,Gfap,Myc,Vim
3_Member	GO Biological Processes	GO:0031329	regulation of cellular catabolic process	-2.01992	-0.0469546	9/792	11502,12257,12306,14580,17869,20848,22352,56312,211770	Adam9,Tspo,Anxa2,Gfap,Myc,Stat3,Vim,Nupr1,Trib1
4_Summary	GO Biological Processes	GO:0097193	intrinsic apoptotic signaling pathway	-5.07155	-1.40618	7/161	12051,12608,17869,26408,56312,78688,170770,11502,12505,14456,20716,20848,209378,211770,68428,14281,213053	Bcl3,Cebpb,Myc,Map3k5,Nupr1,Nol3,Bbc3,Adam9,Cd44,Gas6,Serpina3n,Stat3,Itih5,Trib1,Steap3,Fos,Slc39a14
4_Member	GO Biological Processes	GO:0097193	intrinsic apoptotic signaling pathway	-5.07155	-1.40618	7/161	12051,12608,17869,26408,56312,78688,170770	Bcl3,Cebpb,Myc,Map3k5,Nupr1,Nol3,Bbc3
4_Member	GO Biological Processes	GO:0030162	regulation of proteolysis	-3.88096	-0.871215	12/745	11502,12505,14456,17869,20716,20848,26408,56312,78688,170770,209378,211770	Adam9,Cd44,Gas6,Myc,Serpina3n,Stat3,Map3k5,Nupr1,Nol3,Bbc3,Itih5,Trib1
4_Member	GO Biological Processes	GO:2001242	regulation of intrinsic apoptotic signaling pathway	-3.81643	-0.871215	6/177	12505,17869,56312,68428,78688,170770	Cd44,Myc,Nupr1,Steap3,Nol3,Bbc3
4_Member	GO Biological Processes	GO:0052547	regulation of peptidase activity	-3.75675	-0.851044	9/442	12505,14456,17869,20716,20848,26408,78688,170770,209378	Cd44,Gas6,Myc,Serpina3n,Stat3,Map3k5,Nol3,Bbc3,Itih5
4_Member	GO Biological Processes	GO:0052548	regulation of endopeptidase activity	-3.66906	-0.84647	8/357	12505,14456,17869,20716,20848,26408,78688,170770	Cd44,Gas6,Myc,Serpina3n,Stat3,Map3k5,Nol3,Bbc3
4_Member	GO Biological Processes	GO:0097190	apoptotic signaling pathway	-3.55318	-0.790903	7/280	12051,12608,17869,26408,56312,78688,170770	Bcl3,Cebpb,Myc,Map3k5,Nupr1,Nol3,Bbc3
4_Member	GO Biological Processes	GO:2001244	positive regulation of intrinsic apoptotic signaling pathway	-3.5211	-0.785151	4/71	17869,56312,68428,170770	Myc,Nupr1,Steap3,Bbc3
4_Member	GO Biological Processes	GO:0043281	regulation of cysteine-type endopeptidase activity involved in apoptotic process	-3.41671	-0.740342	6/210	12505,14456,17869,26408,78688,170770	Cd44,Gas6,Myc,Map3k5,Nol3,Bbc3
4_Member	GO Biological Processes	GO:0042771	intrinsic apoptotic signaling pathway in response to DNA damage by p53 class mediator	-3.39476	-0.734387	3/32	12051,56312,170770	Bcl3,Nupr1,Bbc3
4_Member	GO Biological Processes	GO:1902253	regulation of intrinsic apoptotic signaling pathway by p53 class mediator	-3.35478	-0.724468	3/33	12505,17869,68428	Cd44,Myc,Steap3
4_Member	GO Biological Processes	GO:2000108	positive regulation of leukocyte apoptotic process	-3.35478	-0.724468	3/33	12505,17869,170770	Cd44,Myc,Bbc3
4_Member	GO Biological Processes	GO:0008630	intrinsic apoptotic signaling pathway in response to DNA damage	-3.34374	-0.724468	4/79	12051,17869,56312,170770	Bcl3,Myc,Nupr1,Bbc3
4_Member	GO Biological Processes	GO:0070059	intrinsic apoptotic signaling pathway in response to endoplasmic reticulum stress	-3.17261	-0.60642	3/38	12608,26408,170770	Cebpb,Map3k5,Bbc3
4_Member	GO Biological Processes	GO:2000116	regulation of cysteine-type endopeptidase activity	-3.1117	-0.587586	6/240	12505,14456,17869,26408,78688,170770	Cd44,Gas6,Myc,Map3k5,Nol3,Bbc3
4_Member	GO Biological Processes	GO:0045862	positive regulation of proteolysis	-2.92915	-0.512976	7/357	11502,17869,20848,26408,56312,170770,211770	Adam9,Myc,Stat3,Map3k5,Nupr1,Bbc3,Trib1
4_Member	GO Biological Processes	GO:0007006	mitochondrial membrane organization	-2.86465	-0.478037	4/106	17869,20848,78688,170770	Myc,Stat3,Nol3,Bbc3
4_Member	GO Biological Processes	GO:2000106	regulation of leukocyte apoptotic process	-2.77659	-0.446271	4/112	12505,14456,17869,170770	Cd44,Gas6,Myc,Bbc3
4_Member	GO Biological Processes	GO:0072332	intrinsic apoptotic signaling pathway by p53 class mediator	-2.70393	-0.418324	3/55	12051,56312,170770	Bcl3,Nupr1,Bbc3
4_Member	GO Biological Processes	GO:0046902	regulation of mitochondrial membrane permeability	-2.61646	-0.390426	3/59	20848,78688,170770	Stat3,Nol3,Bbc3
4_Member	GO Biological Processes	GO:1901216	positive regulation of neuron death	-2.52916	-0.344514	4/131	14281,26408,56312,170770	Fos,Map3k5,Nupr1,Bbc3
4_Member	GO Biological Processes	GO:0006879	cellular iron ion homeostasis	-2.45937	-0.295748	3/67	17869,68428,213053	Myc,Steap3,Slc39a14
4_Member	GO Biological Processes	GO:2001235	positive regulation of apoptotic signaling pathway	-2.24981	-0.170503	4/157	17869,56312,68428,170770	Myc,Nupr1,Steap3,Bbc3
4_Member	GO Biological Processes	GO:0070228	regulation of lymphocyte apoptotic process	-2.2434	-0.170503	3/80	12505,17869,170770	Cd44,Myc,Bbc3
4_Member	GO Biological Processes	GO:0072331	signal transduction by p53 class mediator	-2.22842	-0.170503	3/81	12051,56312,170770	Bcl3,Nupr1,Bbc3
4_Member	GO Biological Processes	GO:1901796	regulation of signal transduction by p53 class mediator	-2.21364	-0.163691	3/82	12505,17869,68428	Cd44,Myc,Steap3
4_Member	GO Biological Processes	GO:0010950	positive regulation of endopeptidase activity	-2.12954	-0.110304	4/170	17869,20848,26408,170770	Myc,Stat3,Map3k5,Bbc3
4_Member	GO Biological Processes	GO:0055072	iron ion homeostasis	-2.076	-0.0804102	3/92	17869,68428,213053	Myc,Steap3,Slc39a14
4_Member	GO Biological Processes	GO:1901214	regulation of neuron death	-2.06414	-0.0767644	6/391	12608,14281,20848,26408,56312,170770	Cebpb,Fos,Stat3,Map3k5,Nupr1,Bbc3
4_Member	GO Biological Processes	GO:0010952	positive regulation of peptidase activity	-2.04414	-0.0689652	4/180	17869,20848,26408,170770	Myc,Stat3,Map3k5,Bbc3
4_Member	GO Biological Processes	GO:0090559	regulation of membrane permeability	-2.01332	-0.0469153	3/97	20848,78688,170770	Stat3,Nol3,Bbc3
4_Member	GO Biological Processes	GO:2001233	regulation of apoptotic signaling pathway	-2.00841	-0.0441791	6/402	12505,17869,56312,68428,78688,170770	Cd44,Myc,Nupr1,Steap3,Nol3,Bbc3
5_Summary	WikiPathways	WP447	Adipogenesis genes	-4.48632	-1.05191	6/134	12608,12609,12702,13197,17873,20848,14281,26408,170770,235587,17869,68428,12257,12505,16362,56312,68794,140723,78388,211770,22352,78688	Cebpb,Cebpd,Socs3,Gadd45a,Gadd45b,Stat3,Fos,Map3k5,Bbc3,Parp3,Myc,Steap3,Tspo,Cd44,Irf1,Nupr1,Flnc,Cacng5,Mvp,Trib1,Vim,Nol3
5_Member	WikiPathways	WP447	Adipogenesis genes	-4.48632	-1.05191	6/134	12608,12609,12702,13197,17873,20848	Cebpb,Cebpd,Socs3,Gadd45a,Gadd45b,Stat3
5_Member	KEGG Pathway	mmu04210	Apoptosis	-4.45012	-1.05191	6/136	13197,14281,17873,26408,170770,235587	Gadd45a,Fos,Gadd45b,Map3k5,Bbc3,Parp3
5_Member	KEGG Pathway	mmu05210	Colorectal cancer	-4.30743	-0.996117	5/88	13197,14281,17869,17873,170770	Gadd45a,Fos,Myc,Gadd45b,Bbc3
5_Member	WikiPathways	WP2902	p53 signaling	-3.61813	-0.813093	4/67	13197,17873,68428,170770	Gadd45a,Gadd45b,Steap3,Bbc3
5_Member	GO Biological Processes	GO:0010942	positive regulation of cell death	-3.55972	-0.790903	11/689	12257,12505,13197,14281,16362,17869,17873,26408,56312,68428,170770	Tspo,Cd44,Gadd45a,Fos,Irf1,Myc,Gadd45b,Map3k5,Nupr1,Steap3,Bbc3
5_Member	KEGG Pathway	mmu04115	p53 signaling pathway	-3.49777	-0.774411	4/72	13197,17873,68428,170770	Gadd45a,Gadd45b,Steap3,Bbc3
5_Member	KEGG Pathway	mmu04010	MAPK signaling pathway	-3.42543	-0.740342	7/294	13197,14281,17869,17873,26408,68794,140723	Gadd45a,Fos,Myc,Gadd45b,Map3k5,Flnc,Cacng5
5_Member	GO Biological Processes	GO:0042326	negative regulation of phosphorylation	-3.33869	-0.724468	8/400	12702,13197,16362,17873,20848,56312,78388,211770	Socs3,Gadd45a,Irf1,Gadd45b,Stat3,Nupr1,Mvp,Trib1
5_Member	KEGG Pathway	mmu05216	Thyroid cancer	-3.20691	-0.612123	3/37	13197,17869,17873	Gadd45a,Myc,Gadd45b
5_Member	KEGG Pathway	mmu05169	Epstein-Barr virus infection	-3.19831	-0.612123	6/231	12505,13197,17869,17873,20848,22352	Cd44,Gadd45a,Myc,Gadd45b,Stat3,Vim
5_Member	GO Biological Processes	GO:0010563	negative regulation of phosphorus metabolic process	-2.96268	-0.534354	8/457	12702,13197,16362,17873,20848,56312,78388,211770	Socs3,Gadd45a,Irf1,Gadd45b,Stat3,Nupr1,Mvp,Trib1
5_Member	GO Biological Processes	GO:0045936	negative regulation of phosphate metabolic process	-2.96268	-0.534354	8/457	12702,13197,16362,17873,20848,56312,78388,211770	Socs3,Gadd45a,Irf1,Gadd45b,Stat3,Nupr1,Mvp,Trib1
5_Member	GO Biological Processes	GO:0043065	positive regulation of apoptotic process	-2.77573	-0.446271	9/606	12257,12505,13197,17869,17873,26408,56312,68428,170770	Tspo,Cd44,Gadd45a,Myc,Gadd45b,Map3k5,Nupr1,Steap3,Bbc3
5_Member	GO Biological Processes	GO:0043068	positive regulation of programmed cell death	-2.72252	-0.421808	9/617	12257,12505,13197,17869,17873,26408,56312,68428,170770	Tspo,Cd44,Gadd45a,Myc,Gadd45b,Map3k5,Nupr1,Steap3,Bbc3
5_Member	KEGG Pathway	mmu05213	Endometrial cancer	-2.63771	-0.403708	3/58	13197,17869,17873	Gadd45a,Myc,Gadd45b
5_Member	KEGG Pathway	mmu05202	Transcriptional misregulation in cancer	-2.4649	-0.297844	5/223	12608,13197,17869,17873,56312	Cebpb,Gadd45a,Myc,Gadd45b,Nupr1
5_Member	KEGG Pathway	mmu05223	Non-small cell lung cancer	-2.37126	-0.249963	3/72	13197,17873,20848	Gadd45a,Gadd45b,Stat3
5_Member	KEGG Pathway	mmu05224	Breast cancer	-2.35049	-0.238396	4/147	13197,14281,17869,17873	Gadd45a,Fos,Myc,Gadd45b
5_Member	GO Biological Processes	GO:0080135	regulation of cellular response to stress	-2.3386	-0.229534	9/705	12505,13197,17869,17873,26408,56312,68428,78688,235587	Cd44,Gadd45a,Myc,Gadd45b,Map3k5,Nupr1,Steap3,Nol3,Parp3
5_Member	KEGG Pathway	mmu05212	Pancreatic cancer	-2.30548	-0.208311	3/76	13197,17873,20848	Gadd45a,Gadd45b,Stat3
5_Member	KEGG Pathway	mmu05220	Chronic myeloid leukemia	-2.30548	-0.208311	3/76	13197,17869,17873	Gadd45a,Myc,Gadd45b
5_Member	GO Biological Processes	GO:0001933	negative regulation of protein phosphorylation	-2.27935	-0.1909	6/352	12702,13197,16362,17873,78388,211770	Socs3,Gadd45a,Irf1,Gadd45b,Mvp,Trib1
5_Member	WikiPathways	WP493	Mapk signaling pathway	-2.24016	-0.170503	4/158	13197,14281,17869,26408	Gadd45a,Fos,Myc,Map3k5
5_Member	GO Biological Processes	GO:0051348	negative regulation of transferase activity	-2.16461	-0.13271	5/263	13197,17873,78388,211770,235587	Gadd45a,Gadd45b,Mvp,Trib1,Parp3
5_Member	KEGG Pathway	mmu05222	Small cell lung cancer	-2.06316	-0.0767644	3/93	13197,17869,17873	Gadd45a,Myc,Gadd45b
6_Summary	GO Biological Processes	GO:0071496	cellular response to external stimulus	-4.26102	-0.996117	8/293	14281,14456,21847,26408,58809,78926,320405,667742	Fos,Gas6,Klf10,Map3k5,Rnase4,Gas2l1,Cadps2,Piezo2
6_Member	GO Biological Processes	GO:0071496	cellular response to external stimulus	-4.26102	-0.996117	8/293	14281,14456,21847,26408,58809,78926,320405,667742	Fos,Gas6,Klf10,Map3k5,Rnase4,Gas2l1,Cadps2,Piezo2
6_Member	GO Biological Processes	GO:0031668	cellular response to extracellular stimulus	-4.09109	-0.971619	7/229	14281,14456,21847,26408,58809,78926,320405	Fos,Gas6,Klf10,Map3k5,Rnase4,Gas2l1,Cadps2
6_Member	GO Biological Processes	GO:0009267	cellular response to starvation	-3.95455	-0.89124	6/167	14456,21847,26408,58809,78926,320405	Gas6,Klf10,Map3k5,Rnase4,Gas2l1,Cadps2
6_Member	GO Biological Processes	GO:0042594	response to starvation	-3.68687	-0.84647	6/187	14456,21847,26408,58809,78926,320405	Gas6,Klf10,Map3k5,Rnase4,Gas2l1,Cadps2
6_Member	GO Biological Processes	GO:0031669	cellular response to nutrient levels	-3.56497	-0.790903	6/197	14456,21847,26408,58809,78926,320405	Gas6,Klf10,Map3k5,Rnase4,Gas2l1,Cadps2
6_Member	GO Biological Processes	GO:0009991	response to extracellular stimulus	-2.67908	-0.411653	7/395	14281,14456,21847,26408,58809,78926,320405	Fos,Gas6,Klf10,Map3k5,Rnase4,Gas2l1,Cadps2
6_Member	GO Biological Processes	GO:0031667	response to nutrient levels	-2.22136	-0.166115	6/362	14456,21847,26408,58809,78926,320405	Gas6,Klf10,Map3k5,Rnase4,Gas2l1,Cadps2
7_Summary	GO Biological Processes	GO:0045637	regulation of myeloid cell differentiation	-4.20038	-0.996117	7/220	12608,14281,17869,20848,21847,78926,211770,14456,16362,12268	Cebpb,Fos,Myc,Stat3,Klf10,Gas2l1,Trib1,Gas6,Irf1,C4b
7_Member	GO Biological Processes	GO:0045637	regulation of myeloid cell differentiation	-4.20038	-0.996117	7/220	12608,14281,17869,20848,21847,78926,211770	Cebpb,Fos,Myc,Stat3,Klf10,Gas2l1,Trib1
7_Member	GO Biological Processes	GO:0002761	regulation of myeloid leukocyte differentiation	-3.38903	-0.734387	5/138	12608,14281,17869,21847,211770	Cebpb,Fos,Myc,Klf10,Trib1
7_Member	GO Biological Processes	GO:0045639	positive regulation of myeloid cell differentiation	-2.79089	-0.446271	4/111	14281,20848,21847,211770	Fos,Stat3,Klf10,Trib1
7_Member	GO Biological Processes	GO:1902107	positive regulation of leukocyte differentiation	-2.7757	-0.446271	5/189	14281,14456,16362,21847,211770	Fos,Gas6,Irf1,Klf10,Trib1
7_Member	GO Biological Processes	GO:1903708	positive regulation of hemopoiesis	-2.7757	-0.446271	5/189	14281,14456,16362,21847,211770	Fos,Gas6,Irf1,Klf10,Trib1
7_Member	GO Biological Processes	GO:0002763	positive regulation of myeloid leukocyte differentiation	-2.38834	-0.259991	3/71	14281,21847,211770	Fos,Klf10,Trib1
7_Member	KEGG Pathway	mmu05133	Pertussis	-2.28963	-0.198289	3/77	12268,14281,16362	C4b,Fos,Irf1
7_Member	GO Biological Processes	GO:0045670	regulation of osteoclast differentiation	-2.22842	-0.170503	3/81	12608,14281,21847	Cebpb,Fos,Klf10
8_Summary	GO Biological Processes	GO:0051580	regulation of neurotransmitter uptake	-4.15865	-0.996117	3/18	14251,14580,69908,12306,14456,17174,19128,56149,59033,320405,65962,12051,12841	Flot1,Gfap,Rab3b,Anxa2,Gas6,Masp1,Pros1,Tamalin,Slc4a8,Cadps2,Slc9a3r2,Bcl3,Col9a3
8_Member	GO Biological Processes	GO:0051580	regulation of neurotransmitter uptake	-4.15865	-0.996117	3/18	14251,14580,69908	Flot1,Gfap,Rab3b
8_Member	GO Biological Processes	GO:0060627	regulation of vesicle-mediated transport	-2.7273	-0.421808	9/616	12306,14251,14456,17174,19128,56149,59033,69908,320405	Anxa2,Flot1,Gas6,Masp1,Pros1,Tamalin,Slc4a8,Rab3b,Cadps2
8_Member	GO Biological Processes	GO:0072659	protein localization to plasma membrane	-2.59462	-0.38027	5/208	12306,14251,14456,65962,69908	Anxa2,Flot1,Gas6,Slc9a3r2,Rab3b
8_Member	GO Biological Processes	GO:0051588	regulation of neurotransmitter transport	-2.41476	-0.261275	4/141	14251,14580,59033,69908	Flot1,Gfap,Slc4a8,Rab3b
8_Member	GO Biological Processes	GO:0001505	regulation of neurotransmitter levels	-2.23423	-0.170503	5/253	14251,14580,59033,69908,320405	Flot1,Gfap,Slc4a8,Rab3b,Cadps2
8_Member	GO Biological Processes	GO:1990778	protein localization to cell periphery	-2.19901	-0.154293	5/258	12306,14251,14456,65962,69908	Anxa2,Flot1,Gas6,Slc9a3r2,Rab3b
8_Member	GO Biological Processes	GO:0030198	extracellular matrix organization	-2.09169	-0.0867153	5/274	12051,12306,12841,14251,14580	Bcl3,Anxa2,Col9a3,Flot1,Gfap
8_Member	GO Biological Processes	GO:0043062	extracellular structure organization	-2.08524	-0.0826329	5/275	12051,12306,12841,14251,14580	Bcl3,Anxa2,Col9a3,Flot1,Gfap
8_Member	GO Biological Processes	GO:0045229	external encapsulating structure organization	-2.07882	-0.0804102	5/276	12051,12306,12841,14251,14580	Bcl3,Anxa2,Col9a3,Flot1,Gfap
9_Summary	GO Biological Processes	GO:0030316	osteoclast differentiation	-4.1496	-0.996117	4/49	16477,71982,80752,216161,21847,12051,16362,20848,21827	Junb,Snx10,Fam20c,Sbno2,Klf10,Bcl3,Irf1,Stat3,Thbs3
9_Member	GO Biological Processes	GO:0030316	osteoclast differentiation	-4.1496	-0.996117	4/49	16477,71982,80752,216161	Junb,Snx10,Fam20c,Sbno2
9_Member	GO Biological Processes	GO:0031214	biomineral tissue development	-2.95845	-0.534354	4/100	21847,71982,80752,216161	Klf10,Snx10,Fam20c,Sbno2
9_Member	GO Biological Processes	GO:0110148	biomineralization	-2.84959	-0.474259	4/107	21847,71982,80752,216161	Klf10,Snx10,Fam20c,Sbno2
9_Member	GO Biological Processes	GO:0030282	bone mineralization	-2.72688	-0.421808	3/54	21847,71982,216161	Klf10,Snx10,Sbno2
9_Member	GO Biological Processes	GO:0002573	myeloid leukocyte differentiation	-2.54114	-0.349259	4/130	16477,71982,80752,216161	Junb,Snx10,Fam20c,Sbno2
9_Member	GO Biological Processes	GO:0002521	leukocyte differentiation	-2.53051	-0.344514	7/420	12051,16362,16477,20848,71982,80752,216161	Bcl3,Irf1,Junb,Stat3,Snx10,Fam20c,Sbno2
9_Member	GO Biological Processes	GO:0001503	ossification	-2.29238	-0.198289	5/245	16477,21827,21847,71982,216161	Junb,Thbs3,Klf10,Snx10,Sbno2
10_Summary	GO Biological Processes	GO:0043433	negative regulation of DNA-binding transcription factor activity	-3.91215	-0.875172	6/170	11746,12051,14456,15223,56312,211770,14251,20848,12608,16362,12257	Anxa4,Bcl3,Gas6,Foxj1,Nupr1,Trib1,Flot1,Stat3,Cebpb,Irf1,Tspo
10_Member	GO Biological Processes	GO:0043433	negative regulation of DNA-binding transcription factor activity	-3.91215	-0.875172	6/170	11746,12051,14456,15223,56312,211770	Anxa4,Bcl3,Gas6,Foxj1,Nupr1,Trib1
10_Member	GO Biological Processes	GO:0051090	regulation of DNA-binding transcription factor activity	-3.10694	-0.587586	8/434	11746,12051,14251,14456,15223,20848,56312,211770	Anxa4,Bcl3,Flot1,Gas6,Foxj1,Stat3,Nupr1,Trib1
10_Member	GO Biological Processes	GO:0046631	alpha-beta T cell activation	-3.0937	-0.582147	4/92	12051,12608,16362,20848	Bcl3,Cebpb,Irf1,Stat3
10_Member	GO Biological Processes	GO:0035710	CD4-positive, alpha-beta T cell activation	-2.68144	-0.411653	3/56	12051,12608,20848	Bcl3,Cebpb,Stat3
10_Member	GO Biological Processes	GO:0032720	negative regulation of tumor necrosis factor production	-2.40568	-0.259991	3/70	12051,12257,14456	Bcl3,Tspo,Gas6
10_Member	GO Biological Processes	GO:1903556	negative regulation of tumor necrosis factor superfamily cytokine production	-2.38834	-0.259991	3/71	12051,12257,14456	Bcl3,Tspo,Gas6
10_Member	GO Biological Processes	GO:0046632	alpha-beta T cell differentiation	-2.35445	-0.238396	3/73	12051,16362,20848	Bcl3,Irf1,Stat3
10_Member	GO Biological Processes	GO:0032677	regulation of interleukin-8 production	-2.30548	-0.208311	3/76	11746,12051,20848	Anxa4,Bcl3,Stat3
10_Member	GO Biological Processes	GO:0032088	negative regulation of NF-kappaB transcription factor activity	-2.22842	-0.170503	3/81	11746,12051,15223	Anxa4,Bcl3,Foxj1
10_Member	GO Biological Processes	GO:0032675	regulation of interleukin-6 production	-2.16537	-0.13271	4/166	12608,14456,15223,20848	Cebpb,Gas6,Foxj1,Stat3
10_Member	GO Biological Processes	GO:0001817	regulation of cytokine production	-2.0608	-0.0766686	9/780	11746,12051,12257,12608,14251,14456,15223,16362,20848	Anxa4,Bcl3,Tspo,Cebpb,Flot1,Gas6,Foxj1,Irf1,Stat3
10_Member	GO Biological Processes	GO:0032680	regulation of tumor necrosis factor production	-2.00352	-0.0414379	4/185	12051,12257,14456,20848	Bcl3,Tspo,Gas6,Stat3
11_Summary	GO Biological Processes	GO:0043086	negative regulation of catalytic activity	-3.68623	-0.84647	11/666	12505,13197,14456,17873,20716,78388,78688,209378,211770,213053,235587,14580,19128,66961	Cd44,Gadd45a,Gas6,Gadd45b,Serpina3n,Mvp,Nol3,Itih5,Trib1,Slc39a14,Parp3,Gfap,Pros1,Neat1
11_Member	GO Biological Processes	GO:0043086	negative regulation of catalytic activity	-3.68623	-0.84647	11/666	12505,13197,14456,17873,20716,78388,78688,209378,211770,213053,235587	Cd44,Gadd45a,Gas6,Gadd45b,Serpina3n,Mvp,Nol3,Itih5,Trib1,Slc39a14,Parp3
11_Member	GO Biological Processes	GO:0051346	negative regulation of hydrolase activity	-2.21	-0.16268	6/364	12505,14456,20716,78688,209378,213053	Cd44,Gas6,Serpina3n,Nol3,Itih5,Slc39a14
11_Member	GO Biological Processes	GO:0043154	negative regulation of cysteine-type endopeptidase activity involved in apoptotic process	-2.18467	-0.142545	3/84	12505,14456,78688	Cd44,Gas6,Nol3
11_Member	GO Biological Processes	GO:0010466	negative regulation of peptidase activity	-2.17827	-0.138729	5/261	12505,14456,20716,78688,209378	Cd44,Gas6,Serpina3n,Nol3,Itih5
11_Member	GO Biological Processes	GO:0009611	response to wounding	-2.11128	-0.101529	6/382	12505,14456,14580,19128,66961,78688	Cd44,Gas6,Gfap,Pros1,Neat1,Nol3
11_Member	GO Biological Processes	GO:2000117	negative regulation of cysteine-type endopeptidase activity	-2.05048	-0.0708489	3/94	12505,14456,78688	Cd44,Gas6,Nol3
12_Summary	WikiPathways	WP3654	Novel Jun-Dmp1 pathway	-3.66674	-0.84647	3/26	14281,16477,17869,12702,16362,20848,12257,56312,78688,12608,12306,20716,14580	Fos,Junb,Myc,Socs3,Irf1,Stat3,Tspo,Nupr1,Nol3,Cebpb,Anxa2,Serpina3n,Gfap
12_Member	WikiPathways	WP3654	Novel Jun-Dmp1 pathway	-3.66674	-0.84647	3/26	14281,16477,17869	Fos,Junb,Myc
12_Member	KEGG Pathway	mmu04917	Prolactin signaling pathway	-3.45215	-0.741027	4/74	12702,14281,16362,20848	Socs3,Fos,Irf1,Stat3
12_Member	GO Biological Processes	GO:1903579	negative regulation of ATP metabolic process	-3.43609	-0.740342	3/31	12257,20848,56312	Tspo,Stat3,Nupr1
12_Member	GO Biological Processes	GO:1903578	regulation of ATP metabolic process	-3.11152	-0.587586	4/91	12257,17869,20848,56312	Tspo,Myc,Stat3,Nupr1
12_Member	GO Biological Processes	GO:1903580	positive regulation of ATP metabolic process	-3.10683	-0.587586	3/40	17869,20848,56312	Myc,Stat3,Nupr1
12_Member	GO Biological Processes	GO:0010939	regulation of necrotic cell death	-3.07524	-0.578667	3/41	12257,56312,78688	Tspo,Nupr1,Nol3
12_Member	WikiPathways	WP387	IL-6 signaling pathway	-2.97469	-0.534354	4/99	12608,12702,14281,20848	Cebpb,Socs3,Fos,Stat3
12_Member	GO Biological Processes	GO:0006110	regulation of glycolytic process	-2.90158	-0.497476	3/47	17869,20848,56312	Myc,Stat3,Nupr1
12_Member	WikiPathways	WP572	EGFR1 signaling pathway	-2.8905	-0.492303	5/178	12608,12702,14281,17869,20848	Cebpb,Socs3,Fos,Myc,Stat3
12_Member	GO Biological Processes	GO:0006366	transcription by RNA polymerase II	-2.86903	-0.478037	5/180	12306,14281,16477,17869,20848	Anxa2,Fos,Junb,Myc,Stat3
12_Member	KEGG Pathway	mmu04935	Growth hormone synthesis, secretion and action	-2.72075	-0.421808	4/116	12702,14281,16477,20848	Socs3,Fos,Junb,Stat3
12_Member	GO Biological Processes	GO:0043470	regulation of carbohydrate catabolic process	-2.63771	-0.403708	3/58	17869,20848,56312	Myc,Stat3,Nupr1
12_Member	GO Biological Processes	GO:0035914	skeletal muscle cell differentiation	-2.57511	-0.368376	3/61	14281,17869,56312	Fos,Myc,Nupr1
12_Member	GO Biological Processes	GO:0002526	acute inflammatory response	-2.38834	-0.259991	3/71	20716,20848,56312	Serpina3n,Stat3,Nupr1
12_Member	GO Biological Processes	GO:1902895	positive regulation of pri-miRNA transcription by RNA polymerase II	-2.38834	-0.259991	3/71	14281,17869,20848	Fos,Myc,Stat3
12_Member	GO Biological Processes	GO:0010507	negative regulation of autophagy	-2.37126	-0.249963	3/72	12257,20848,56312	Tspo,Stat3,Nupr1
12_Member	GO Biological Processes	GO:1900542	regulation of purine nucleotide metabolic process	-2.22842	-0.170503	3/81	17869,20848,56312	Myc,Stat3,Nupr1
12_Member	GO Biological Processes	GO:0006140	regulation of nucleotide metabolic process	-2.21364	-0.163691	3/82	17869,20848,56312	Myc,Stat3,Nupr1
12_Member	KEGG Pathway	mmu04630	JAK-STAT signaling pathway	-2.14733	-0.118223	4/168	12702,14580,17869,20848	Socs3,Gfap,Myc,Stat3
12_Member	GO Biological Processes	GO:1902893	regulation of pri-miRNA transcription by RNA polymerase II	-2.14261	-0.118223	3/87	14281,17869,20848	Fos,Myc,Stat3
13_Summary	GO Biological Processes	GO:0046717	acid secretion	-3.52321	-0.785151	3/29	17869,56018,71982,12306,68428,69908,239273,320405,14580,59033,12257	Myc,Stard10,Snx10,Anxa2,Steap3,Rab3b,Abcc4,Cadps2,Gfap,Slc4a8,Tspo
13_Member	GO Biological Processes	GO:0046717	acid secretion	-3.52321	-0.785151	3/29	17869,56018,71982	Myc,Stard10,Snx10
13_Member	GO Biological Processes	GO:0046903	secretion	-2.65236	-0.407513	8/512	12306,17869,56018,68428,69908,71982,239273,320405	Anxa2,Myc,Stard10,Steap3,Rab3b,Snx10,Abcc4,Cadps2
13_Member	GO Biological Processes	GO:0015718	monocarboxylic acid transport	-2.05048	-0.0708489	3/94	17869,56018,239273	Myc,Stard10,Abcc4
13_Member	GO Biological Processes	GO:0015711	organic anion transport	-2.01617	-0.0469153	5/286	14580,17869,56018,59033,239273	Gfap,Myc,Stard10,Slc4a8,Abcc4
13_Member	GO Biological Processes	GO:0006820	anion transport	-2.0134	-0.0469153	6/401	12257,14580,17869,56018,59033,239273	Tspo,Gfap,Myc,Stard10,Slc4a8,Abcc4
14_Summary	GO Biological Processes	GO:0007179	transforming growth factor beta receptor signaling pathway	-3.18499	-0.607757	4/87	11502,14281,16419,20848,14456,18188,22352,78388,213053,12505,17869,68794,20692	Adam9,Fos,Itgb5,Stat3,Gas6,Nrtn,Vim,Mvp,Slc39a14,Cd44,Myc,Flnc,Sparc
14_Member	GO Biological Processes	GO:0007179	transforming growth factor beta receptor signaling pathway	-3.18499	-0.607757	4/87	11502,14281,16419,20848	Adam9,Fos,Itgb5,Stat3
14_Member	GO Biological Processes	GO:0007167	enzyme linked receptor protein signaling pathway	-2.8403	-0.470501	9/593	11502,14281,14456,16419,18188,20848,22352,78388,213053	Adam9,Fos,Gas6,Itgb5,Nrtn,Stat3,Vim,Mvp,Slc39a14
14_Member	KEGG Pathway	mmu05205	Proteoglycans in cancer	-2.62189	-0.391889	5/205	12505,16419,17869,20848,68794	Cd44,Itgb5,Myc,Stat3,Flnc
14_Member	GO Biological Processes	GO:0071560	cellular response to transforming growth factor beta stimulus	-2.56543	-0.362454	4/128	11502,14281,16419,20848	Adam9,Fos,Itgb5,Stat3
14_Member	GO Biological Processes	GO:0071559	response to transforming growth factor beta	-2.5055	-0.327975	4/133	11502,14281,16419,20848	Adam9,Fos,Itgb5,Stat3
14_Member	GO Biological Processes	GO:0007178	transmembrane receptor protein serine/threonine kinase signaling pathway	-2.48159	-0.307583	5/221	11502,14281,16419,20848,22352	Adam9,Fos,Itgb5,Stat3,Vim
14_Member	GO Biological Processes	GO:0071363	cellular response to growth factor stimulus	-2.46867	-0.298146	7/431	11502,12505,14281,14456,16419,20692,20848	Adam9,Cd44,Fos,Gas6,Itgb5,Sparc,Stat3
14_Member	GO Biological Processes	GO:0070848	response to growth factor	-2.38754	-0.259991	7/446	11502,12505,14281,14456,16419,20692,20848	Adam9,Cd44,Fos,Gas6,Itgb5,Sparc,Stat3
15_Summary	KEGG Pathway	mmu04512	ECM-receptor interaction	-3.16628	-0.60642	4/88	12505,12841,16419,21827,20692,20848,13367,68794	Cd44,Col9a3,Itgb5,Thbs3,Sparc,Stat3,Diaph1,Flnc
15_Member	KEGG Pathway	mmu04512	ECM-receptor interaction	-3.16628	-0.60642	4/88	12505,12841,16419,21827	Cd44,Col9a3,Itgb5,Thbs3
15_Member	Reactome Gene Sets	R-MMU-3000178	ECM proteoglycans	-2.98523	-0.534354	3/44	12841,16419,20692	Col9a3,Itgb5,Sparc
15_Member	Reactome Gene Sets	R-MMU-186797	Signaling by PDGF	-2.75029	-0.427343	3/53	12841,20848,21827	Col9a3,Stat3,Thbs3
15_Member	KEGG Pathway	mmu04510	Focal adhesion	-2.65899	-0.408596	5/201	12841,13367,16419,21827,68794	Col9a3,Diaph1,Itgb5,Thbs3,Flnc
15_Member	Reactome Gene Sets	R-MMU-216083	Integrin cell surface interactions	-2.40568	-0.259991	3/70	12505,12841,16419	Cd44,Col9a3,Itgb5
16_Summary	WikiPathways	WP65	Insulin signaling	-3.10945	-0.587586	5/159	12702,14251,14281,26408,80837	Socs3,Flot1,Fos,Map3k5,Rhoj
16_Member	WikiPathways	WP65	Insulin signaling	-3.10945	-0.587586	5/159	12702,14251,14281,26408,80837	Socs3,Flot1,Fos,Map3k5,Rhoj
17_Summary	GO Biological Processes	GO:0072698	protein localization to microtubule cytoskeleton	-3.07524	-0.578667	3/41	13367,71982,78926,12051,12257,20848,140723,170829,235587,319565	Diaph1,Snx10,Gas2l1,Bcl3,Tspo,Stat3,Cacng5,Tram2,Parp3,Syne2
17_Member	GO Biological Processes	GO:0072698	protein localization to microtubule cytoskeleton	-3.07524	-0.578667	3/41	13367,71982,78926	Diaph1,Snx10,Gas2l1
17_Member	GO Biological Processes	GO:0033365	protein localization to organelle	-2.98316	-0.534354	10/684	12051,12257,13367,20848,71982,78926,140723,170829,235587,319565	Bcl3,Tspo,Diaph1,Stat3,Snx10,Gas2l1,Cacng5,Tram2,Parp3,Syne2
17_Member	GO Biological Processes	GO:0044380	protein localization to cytoskeleton	-2.95669	-0.534354	3/45	13367,71982,78926	Diaph1,Snx10,Gas2l1
18_Summary	KEGG Pathway	mmu05132	Salmonella infection	-2.99312	-0.534354	6/253	12306,13426,14281,17869,68794,80837,14456,56312	Anxa2,Dync1i1,Fos,Myc,Flnc,Rhoj,Gas6,Nupr1
18_Member	KEGG Pathway	mmu05132	Salmonella infection	-2.99312	-0.534354	6/253	12306,13426,14281,17869,68794,80837	Anxa2,Dync1i1,Fos,Myc,Flnc,Rhoj
18_Member	GO Biological Processes	GO:0048145	regulation of fibroblast proliferation	-2.81994	-0.455603	4/109	12306,14456,17869,56312	Anxa2,Gas6,Myc,Nupr1
18_Member	GO Biological Processes	GO:0048146	positive regulation of fibroblast proliferation	-2.38834	-0.259991	3/71	12306,14456,17869	Anxa2,Gas6,Myc
19_Summary	GO Biological Processes	GO:0030335	positive regulation of cell migration	-2.9224	-0.512298	9/577	11502,13367,14456,17869,20692,20848,80837,84094,319565	Adam9,Diaph1,Gas6,Myc,Sparc,Stat3,Rhoj,Plvap,Syne2
19_Member	GO Biological Processes	GO:0030335	positive regulation of cell migration	-2.9224	-0.512298	9/577	11502,13367,14456,17869,20692,20848,80837,84094,319565	Adam9,Diaph1,Gas6,Myc,Sparc,Stat3,Rhoj,Plvap,Syne2
19_Member	GO Biological Processes	GO:2000147	positive regulation of cell motility	-2.78555	-0.446271	9/604	11502,13367,14456,17869,20692,20848,80837,84094,319565	Adam9,Diaph1,Gas6,Myc,Sparc,Stat3,Rhoj,Plvap,Syne2
19_Member	GO Biological Processes	GO:0051272	positive regulation of cellular component movement	-2.70348	-0.418324	9/621	11502,13367,14456,17869,20692,20848,80837,84094,319565	Adam9,Diaph1,Gas6,Myc,Sparc,Stat3,Rhoj,Plvap,Syne2
19_Member	GO Biological Processes	GO:0040017	positive regulation of locomotion	-2.69875	-0.418091	9/622	11502,13367,14456,17869,20692,20848,80837,84094,319565	Adam9,Diaph1,Gas6,Myc,Sparc,Stat3,Rhoj,Plvap,Syne2
20_Summary	GO Biological Processes	GO:0030001	metal ion transport	-2.8504	-0.474259	9/591	14456,16497,56188,59033,68428,78688,140723,170770,213053,667742,14580,17869	Gas6,Kcnab1,Fxyd1,Slc4a8,Steap3,Nol3,Cacng5,Bbc3,Slc39a14,Piezo2,Gfap,Myc
20_Member	GO Biological Processes	GO:0030001	metal ion transport	-2.8504	-0.474259	9/591	14456,16497,56188,59033,68428,78688,140723,170770,213053	Gas6,Kcnab1,Fxyd1,Slc4a8,Steap3,Nol3,Cacng5,Bbc3,Slc39a14
20_Member	GO Biological Processes	GO:0006812	cation transport	-2.66111	-0.408596	10/756	14456,16497,56188,59033,68428,78688,140723,170770,213053,667742	Gas6,Kcnab1,Fxyd1,Slc4a8,Steap3,Nol3,Cacng5,Bbc3,Slc39a14,Piezo2
20_Member	GO Biological Processes	GO:0034220	ion transmembrane transport	-2.10649	-0.0991291	8/632	14456,14580,17869,59033,68428,78688,170770,213053	Gas6,Gfap,Myc,Slc4a8,Steap3,Nol3,Bbc3,Slc39a14

## Sheet: IRO_Enrichment
GroupID	Category	Term	Description	LogP	Log(q-value)	InTerm_InList	Genes	Symbols
1_Summary	GO Biological Processes	GO:0009615	response to virus	-24.8796	-20.6122	17/287	15944,15957,15959,16145,19106,20846,52668,54123,58185,67775,69550,71586,76933,78781,229900,230073,667370	Irgm1,Ifit1,Ifit3,Igtp,Eif2ak2,Stat1,Ifi27,Irf7,Rsad2,Rtp4,Bst2,Ifih1,Ifi27l2a,Zc3hav1,Gbp7,Ddx58,Ifit3b
1_Member	GO Biological Processes	GO:0009615	response to virus	-24.8796	-20.6122	17/287	15944,15957,15959,16145,19106,20846,52668,54123,58185,67775,69550,71586,76933,78781,229900,230073,667370	Irgm1,Ifit1,Ifit3,Igtp,Eif2ak2,Stat1,Ifi27,Irf7,Rsad2,Rtp4,Bst2,Ifih1,Ifi27l2a,Zc3hav1,Gbp7,Ddx58,Ifit3b
1_Member	GO Biological Processes	GO:0051607	defense response to virus	-20.3595	-16.5418	14/226	15957,15959,19106,20846,52668,54123,58185,67775,69550,71586,78781,229900,230073,667370	Ifit1,Ifit3,Eif2ak2,Stat1,Ifi27,Irf7,Rsad2,Rtp4,Bst2,Ifih1,Zc3hav1,Gbp7,Ddx58,Ifit3b
1_Member	GO Biological Processes	GO:0140546	defense response to symbiont	-20.3322	-16.5418	14/227	15957,15959,19106,20846,52668,54123,58185,67775,69550,71586,78781,229900,230073,667370	Ifit1,Ifit3,Eif2ak2,Stat1,Ifi27,Irf7,Rsad2,Rtp4,Bst2,Ifih1,Zc3hav1,Gbp7,Ddx58,Ifit3b
2_Summary	GO Biological Processes	GO:0035456	response to interferon-beta	-13.929	-10.2637	8/64	15944,15957,15959,16145,20846,55932,69550,229900,16391,54123,12010,14972,52668	Irgm1,Ifit1,Ifit3,Igtp,Stat1,Gbp3,Bst2,Gbp7,Irf9,Irf7,B2m,H2-K1,Ifi27
2_Member	GO Biological Processes	GO:0035456	response to interferon-beta	-13.929	-10.2637	8/64	15944,15957,15959,16145,20846,55932,69550,229900	Irgm1,Ifit1,Ifit3,Igtp,Stat1,Gbp3,Bst2,Gbp7
2_Member	GO Biological Processes	GO:0035458	cellular response to interferon-beta	-12.1956	-8.77327	7/56	15944,15957,15959,16145,20846,55932,229900	Irgm1,Ifit1,Ifit3,Igtp,Stat1,Gbp3,Gbp7
2_Member	GO Biological Processes	GO:0034341	response to interferon-gamma	-6.2399	-3.69675	5/126	15944,20846,55932,69550,229900	Irgm1,Stat1,Gbp3,Bst2,Gbp7
2_Member	KEGG Pathway	mmu04621	NOD-like receptor signaling pathway	-5.13918	-2.75256	5/211	16391,20846,54123,55932,229900	Irf9,Stat1,Irf7,Gbp3,Gbp7
2_Member	GO Biological Processes	GO:0071346	cellular response to interferon-gamma	-5.10791	-2.73258	4/98	15944,20846,55932,229900	Irgm1,Stat1,Gbp3,Gbp7
2_Member	GO Biological Processes	GO:0042742	defense response to bacterium	-4.60435	-2.29596	6/463	12010,14972,15944,16145,55932,229900	B2m,H2-K1,Irgm1,Igtp,Gbp3,Gbp7
2_Member	GO Biological Processes	GO:0050830	defense response to Gram-positive bacterium	-2.98556	-0.828718	3/153	12010,55932,229900	B2m,Gbp3,Gbp7
2_Member	GO Biological Processes	GO:0044403	biological process involved in symbiotic interaction	-2.56331	-0.435762	3/215	52668,55932,229900	Ifi27,Gbp3,Gbp7
3_Summary	KEGG Pathway	mmu05168	Herpes simplex virus 1 infection	-12.773	-9.24018	12/459	12010,14964,14972,15040,16391,19106,20846,21354,54123,69550,71586,230073,58185,16913,93737,15944,16145	B2m,H2-D1,H2-K1,H2-T23,Irf9,Eif2ak2,Stat1,Tap1,Irf7,Bst2,Ifih1,Ddx58,Rsad2,Psmb8,Pard6g,Irgm1,Igtp
3_Member	KEGG Pathway	mmu05168	Herpes simplex virus 1 infection	-12.773	-9.24018	12/459	12010,14964,14972,15040,16391,19106,20846,21354,54123,69550,71586,230073	B2m,H2-D1,H2-K1,H2-T23,Irf9,Eif2ak2,Stat1,Tap1,Irf7,Bst2,Ifih1,Ddx58
3_Member	KEGG Pathway	mmu05169	Epstein-Barr virus infection	-12.7295	-9.24018	10/231	12010,14964,14972,15040,16391,19106,20846,21354,54123,230073	B2m,H2-D1,H2-K1,H2-T23,Irf9,Eif2ak2,Stat1,Tap1,Irf7,Ddx58
3_Member	GO Biological Processes	GO:0002483	antigen processing and presentation of endogenous peptide antigen	-8.77612	-5.58787	5/40	12010,14964,14972,15040,21354	B2m,H2-D1,H2-K1,H2-T23,Tap1
3_Member	GO Biological Processes	GO:0019885	antigen processing and presentation of endogenous peptide antigen via MHC class I	-8.77612	-5.58787	5/40	12010,14964,14972,15040,21354	B2m,H2-D1,H2-K1,H2-T23,Tap1
3_Member	GO Biological Processes	GO:0019883	antigen processing and presentation of endogenous antigen	-8.61207	-5.49077	5/43	12010,14964,14972,15040,21354	B2m,H2-D1,H2-K1,H2-T23,Tap1
3_Member	GO Biological Processes	GO:0002703	regulation of leukocyte mediated immunity	-8.50055	-5.40921	8/299	12010,14964,14972,15040,21354,58185,69550,230073	B2m,H2-D1,H2-K1,H2-T23,Tap1,Rsad2,Bst2,Ddx58
3_Member	GO Biological Processes	GO:0019882	antigen processing and presentation	-8.16681	-5.12983	6/114	12010,14964,14972,15040,16913,21354	B2m,H2-D1,H2-K1,H2-T23,Psmb8,Tap1
3_Member	GO Biological Processes	GO:0002474	antigen processing and presentation of peptide antigen via MHC class I	-8.05874	-5.07006	5/55	12010,14964,14972,15040,21354	B2m,H2-D1,H2-K1,H2-T23,Tap1
3_Member	KEGG Pathway	mmu05167	Kaposi sarcoma-associated herpesvirus infection	-7.91508	-4.99649	7/224	14964,14972,15040,16391,19106,20846,54123	H2-D1,H2-K1,H2-T23,Irf9,Eif2ak2,Stat1,Irf7
3_Member	GO Biological Processes	GO:0048002	antigen processing and presentation of peptide antigen	-7.34172	-4.48927	5/76	12010,14964,14972,15040,21354	B2m,H2-D1,H2-K1,H2-T23,Tap1
3_Member	GO Biological Processes	GO:0002697	regulation of immune effector process	-7.26511	-4.42904	8/431	12010,14964,14972,15040,21354,58185,69550,230073	B2m,H2-D1,H2-K1,H2-T23,Tap1,Rsad2,Bst2,Ddx58
3_Member	GO Biological Processes	GO:0002711	positive regulation of T cell mediated immunity	-7.1747	-4.35443	5/82	12010,14964,14972,15040,58185	B2m,H2-D1,H2-K1,H2-T23,Rsad2
3_Member	KEGG Pathway	mmu04612	Antigen processing and presentation	-6.97078	-4.2085	5/90	12010,14964,14972,15040,21354	B2m,H2-D1,H2-K1,H2-T23,Tap1
3_Member	GO Biological Processes	GO:0002428	antigen processing and presentation of peptide antigen via MHC class Ib	-6.92221	-4.1999	4/35	12010,14964,14972,15040	B2m,H2-D1,H2-K1,H2-T23
3_Member	Reactome Gene Sets	R-MMU-1236974	ER-Phagosome pathway	-6.92221	-4.1999	4/35	12010,14972,15040,21354	B2m,H2-K1,H2-T23,Tap1
3_Member	GO Biological Processes	GO:0002705	positive regulation of leukocyte mediated immunity	-6.90977	-4.1999	6/185	12010,14964,14972,15040,58185,230073	B2m,H2-D1,H2-K1,H2-T23,Rsad2,Ddx58
3_Member	Reactome Gene Sets	R-MMU-1236975	Antigen processing-Cross presentation	-6.89913	-4.1999	5/93	12010,14972,15040,16913,21354	B2m,H2-K1,H2-T23,Psmb8,Tap1
3_Member	GO Biological Processes	GO:0002475	antigen processing and presentation via MHC class Ib	-6.72762	-4.05126	4/39	12010,14964,14972,15040	B2m,H2-D1,H2-K1,H2-T23
3_Member	Reactome Gene Sets	R-MMU-983170	Antigen Presentation: Folding, assembly and peptide loading of class I MHC	-6.59499	-3.94034	4/42	12010,14972,15040,21354	B2m,H2-K1,H2-T23,Tap1
3_Member	GO Biological Processes	GO:0002709	regulation of T cell mediated immunity	-6.5141	-3.86992	5/111	12010,14964,14972,15040,58185	B2m,H2-D1,H2-K1,H2-T23,Rsad2
3_Member	KEGG Pathway	mmu05165	Human papillomavirus infection	-6.49152	-3.85756	7/362	14964,14972,15040,16391,19106,20846,93737	H2-D1,H2-K1,H2-T23,Irf9,Eif2ak2,Stat1,Pard6g
3_Member	GO Biological Processes	GO:0002706	regulation of lymphocyte mediated immunity	-6.38606	-3.78138	6/227	12010,14964,14972,15040,21354,58185	B2m,H2-D1,H2-K1,H2-T23,Tap1,Rsad2
3_Member	KEGG Pathway	mmu05203	Viral carcinogenesis	-6.36371	-3.77098	6/229	14964,14972,15040,16391,19106,54123	H2-D1,H2-K1,H2-T23,Irf9,Eif2ak2,Irf7
3_Member	GO Biological Processes	GO:0001910	regulation of leukocyte mediated cytotoxicity	-6.30956	-3.73233	5/122	12010,14964,14972,15040,21354	B2m,H2-D1,H2-K1,H2-T23,Tap1
3_Member	GO Biological Processes	GO:0002819	regulation of adaptive immune response	-6.28707	-3.71861	6/236	12010,14964,14972,15040,54123,58185	B2m,H2-D1,H2-K1,H2-T23,Irf7,Rsad2
3_Member	GO Biological Processes	GO:0001916	positive regulation of T cell mediated cytotoxicity	-6.24966	-3.69675	4/51	12010,14964,14972,15040	B2m,H2-D1,H2-K1,H2-T23
3_Member	KEGG Pathway	mmu05170	Human immunodeficiency virus 1 infection	-6.24433	-3.69675	6/240	12010,14964,14972,15040,21354,69550	B2m,H2-D1,H2-K1,H2-T23,Tap1,Bst2
3_Member	GO Biological Processes	GO:0001914	regulation of T cell mediated cytotoxicity	-6.02251	-3.49544	4/58	12010,14964,14972,15040	B2m,H2-D1,H2-K1,H2-T23
3_Member	GO Biological Processes	GO:0031341	regulation of cell killing	-5.99773	-3.47849	5/141	12010,14964,14972,15040,21354	B2m,H2-D1,H2-K1,H2-T23,Tap1
3_Member	GO Biological Processes	GO:0002824	positive regulation of adaptive immune response based on somatic recombination of immune receptors built from immunoglobulin superfamily domains	-5.8366	-3.3545	5/152	12010,14964,14972,15040,58185	B2m,H2-D1,H2-K1,H2-T23,Rsad2
3_Member	GO Biological Processes	GO:0050778	positive regulation of immune response	-5.82354	-3.35417	8/667	12010,14964,14972,15040,15944,16145,54123,58185	B2m,H2-D1,H2-K1,H2-T23,Irgm1,Igtp,Irf7,Rsad2
3_Member	GO Biological Processes	GO:0002821	positive regulation of adaptive immune response	-5.74026	-3.28575	5/159	12010,14964,14972,15040,58185	B2m,H2-D1,H2-K1,H2-T23,Rsad2
3_Member	GO Biological Processes	GO:0002708	positive regulation of lymphocyte mediated immunity	-5.72686	-3.27898	5/160	12010,14964,14972,15040,58185	B2m,H2-D1,H2-K1,H2-T23,Rsad2
3_Member	GO Biological Processes	GO:0002699	positive regulation of immune effector process	-5.64705	-3.20569	6/304	12010,14964,14972,15040,58185,230073	B2m,H2-D1,H2-K1,H2-T23,Rsad2,Ddx58
3_Member	Reactome Gene Sets	R-MMU-1236977	Endosomal/Vacuolar pathway	-5.28976	-2.87359	3/26	12010,14972,15040	B2m,H2-K1,H2-T23
3_Member	GO Biological Processes	GO:0001912	positive regulation of leukocyte mediated cytotoxicity	-5.23603	-2.83783	4/91	12010,14964,14972,15040	B2m,H2-D1,H2-K1,H2-T23
3_Member	GO Biological Processes	GO:0002822	regulation of adaptive immune response based on somatic recombination of immune receptors built from immunoglobulin superfamily domains	-5.05112	-2.68678	5/220	12010,14964,14972,15040,58185	B2m,H2-D1,H2-K1,H2-T23,Rsad2
3_Member	GO Biological Processes	GO:0031343	positive regulation of cell killing	-5.0389	-2.67996	4/102	12010,14964,14972,15040	B2m,H2-D1,H2-K1,H2-T23
3_Member	GO Biological Processes	GO:0002478	antigen processing and presentation of exogenous peptide antigen	-4.97052	-2.62217	3/33	12010,14972,21354	B2m,H2-K1,Tap1
3_Member	GO Biological Processes	GO:0002486	antigen processing and presentation of endogenous peptide antigen via MHC class I via ER pathway, TAP-independent	-4.97052	-2.62217	3/33	14964,14972,15040	H2-D1,H2-K1,H2-T23
3_Member	GO Biological Processes	GO:0002476	antigen processing and presentation of endogenous peptide antigen via MHC class Ib	-4.93078	-2.59785	3/34	14964,14972,15040	H2-D1,H2-K1,H2-T23
3_Member	GO Biological Processes	GO:0002484	antigen processing and presentation of endogenous peptide antigen via MHC class I via ER pathway	-4.93078	-2.59785	3/34	14964,14972,15040	H2-D1,H2-K1,H2-T23
3_Member	KEGG Pathway	mmu05163	Human cytomegalovirus infection	-4.73321	-2.41517	5/256	12010,14964,14972,15040,21354	B2m,H2-D1,H2-K1,H2-T23,Tap1
3_Member	GO Biological Processes	GO:0019884	antigen processing and presentation of exogenous antigen	-4.7153	-2.40211	3/40	12010,14972,21354	B2m,H2-K1,Tap1
3_Member	Reactome Gene Sets	R-MMU-2424491	DAP12 signaling	-4.34529	-2.05559	3/53	12010,14972,15040	B2m,H2-K1,H2-T23
3_Member	Reactome Gene Sets	R-MMU-2172127	DAP12 interactions	-4.14069	-1.86003	3/62	12010,14972,15040	B2m,H2-K1,H2-T23
3_Member	Reactome Gene Sets	R-MMU-983169	Class I MHC mediated antigen processing & presentation	-4.13341	-1.85721	5/342	12010,14972,15040,16913,21354	B2m,H2-K1,H2-T23,Psmb8,Tap1
3_Member	KEGG Pathway	mmu05330	Allograft rejection	-4.11988	-1.85245	3/63	14964,14972,15040	H2-D1,H2-K1,H2-T23
3_Member	KEGG Pathway	mmu05332	Graft-versus-host disease	-4.11988	-1.85245	3/63	14964,14972,15040	H2-D1,H2-K1,H2-T23
3_Member	KEGG Pathway	mmu04145	Phagosome	-4.05268	-1.80228	4/182	14964,14972,15040,21354	H2-D1,H2-K1,H2-T23,Tap1
3_Member	KEGG Pathway	mmu04940	Type I diabetes mellitus	-3.98314	-1.74913	3/70	14964,14972,15040	H2-D1,H2-K1,H2-T23
3_Member	KEGG Pathway	mmu05320	Autoimmune thyroid disease	-3.8268	-1.60859	3/79	14964,14972,15040	H2-D1,H2-K1,H2-T23
3_Member	KEGG Pathway	mmu05416	Viral myocarditis	-3.68793	-1.47357	3/88	14964,14972,15040	H2-D1,H2-K1,H2-T23
3_Member	Reactome Gene Sets	R-MMU-198933	Immunoregulatory interactions between a Lymphoid and a non-Lymphoid cell	-3.52412	-1.32815	3/100	12010,14972,15040	B2m,H2-K1,H2-T23
3_Member	KEGG Pathway	mmu05166	Human T-cell leukemia virus 1 infection	-3.5237	-1.32815	4/250	12010,14964,14972,15040	B2m,H2-D1,H2-K1,H2-T23
3_Member	KEGG Pathway	mmu04144	Endocytosis	-3.37886	-1.19061	4/273	14964,14972,15040,93737	H2-D1,H2-K1,H2-T23,Pard6g
3_Member	KEGG Pathway	mmu04650	Natural killer cell mediated cytotoxicity	-3.28143	-1.10036	3/121	14964,14972,15040	H2-D1,H2-K1,H2-T23
3_Member	GO Biological Processes	GO:0010977	negative regulation of neuron projection development	-2.91402	-0.760533	3/162	12010,14964,14972	B2m,H2-D1,H2-K1
3_Member	Reactome Gene Sets	R-MMU-1280218	Adaptive Immune System	-2.86488	-0.714726	5/646	12010,14972,15040,16913,21354	B2m,H2-K1,H2-T23,Psmb8,Tap1
3_Member	KEGG Pathway	mmu04514	Cell adhesion molecules	-2.8249	-0.681323	3/174	14964,14972,15040	H2-D1,H2-K1,H2-T23
3_Member	KEGG Pathway	mmu04218	Cellular senescence	-2.75547	-0.618375	3/184	14964,14972,15040	H2-D1,H2-K1,H2-T23
3_Member	GO Biological Processes	GO:0031345	negative regulation of cell projection organization	-2.56331	-0.435762	3/215	12010,14964,14972	B2m,H2-D1,H2-K1
3_Member	Reactome Gene Sets	R-MMU-6798695	Neutrophil degranulation	-2.4084	-0.29326	4/501	12010,14972,15040,69550	B2m,H2-K1,H2-T23,Bst2
4_Summary	GO Biological Processes	GO:0032727	positive regulation of interferon-alpha production	-9.95973	-6.59539	5/24	20846,54123,71586,78781,230073,19106,58185,69550,12010,15959,24110	Stat1,Irf7,Ifih1,Zc3hav1,Ddx58,Eif2ak2,Rsad2,Bst2,B2m,Ifit3,Usp18
4_Member	GO Biological Processes	GO:0032727	positive regulation of interferon-alpha production	-9.95973	-6.59539	5/24	20846,54123,71586,78781,230073	Stat1,Irf7,Ifih1,Zc3hav1,Ddx58
4_Member	GO Biological Processes	GO:0032647	regulation of interferon-alpha production	-9.51544	-6.20225	5/29	20846,54123,71586,78781,230073	Stat1,Irf7,Ifih1,Zc3hav1,Ddx58
4_Member	GO Biological Processes	GO:0048525	negative regulation of viral process	-8.45903	-5.39572	6/102	19106,20846,58185,69550,71586,78781	Eif2ak2,Stat1,Rsad2,Bst2,Ifih1,Zc3hav1
4_Member	GO Biological Processes	GO:0045071	negative regulation of viral genome replication	-7.90219	-4.99649	5/59	19106,58185,69550,71586,78781	Eif2ak2,Rsad2,Bst2,Ifih1,Zc3hav1
4_Member	GO Biological Processes	GO:0032481	positive regulation of type I interferon production	-7.58716	-4.69994	5/68	20846,54123,71586,78781,230073	Stat1,Irf7,Ifih1,Zc3hav1,Ddx58
4_Member	GO Biological Processes	GO:0050792	regulation of viral process	-7.11243	-4.32212	6/171	19106,20846,58185,69550,71586,78781	Eif2ak2,Stat1,Rsad2,Bst2,Ifih1,Zc3hav1
4_Member	GO Biological Processes	GO:0045069	regulation of viral genome replication	-6.94662	-4.1999	5/91	19106,58185,69550,71586,78781	Eif2ak2,Rsad2,Bst2,Ifih1,Zc3hav1
4_Member	GO Biological Processes	GO:0001819	positive regulation of cytokine production	-6.75038	-4.06273	8/503	12010,19106,20846,54123,58185,71586,78781,230073	B2m,Eif2ak2,Stat1,Irf7,Rsad2,Ifih1,Zc3hav1,Ddx58
4_Member	GO Biological Processes	GO:0032479	regulation of type I interferon production	-6.67656	-4.01119	5/103	20846,54123,71586,78781,230073	Stat1,Irf7,Ifih1,Zc3hav1,Ddx58
4_Member	GO Biological Processes	GO:0001817	regulation of cytokine production	-6.40814	-3.79392	9/780	12010,19106,20846,54123,58185,69550,71586,78781,230073	B2m,Eif2ak2,Stat1,Irf7,Rsad2,Bst2,Ifih1,Zc3hav1,Ddx58
4_Member	GO Biological Processes	GO:0032728	positive regulation of interferon-beta production	-6.35717	-3.77098	4/48	54123,71586,78781,230073	Irf7,Ifih1,Zc3hav1,Ddx58
4_Member	GO Biological Processes	GO:0043330	response to exogenous dsRNA	-6.02251	-3.49544	4/58	20846,71586,78781,230073	Stat1,Ifih1,Zc3hav1,Ddx58
4_Member	GO Biological Processes	GO:1903900	regulation of viral life cycle	-5.90828	-3.40428	5/147	19106,58185,69550,71586,78781	Eif2ak2,Rsad2,Bst2,Ifih1,Zc3hav1
4_Member	GO Biological Processes	GO:0071360	cellular response to exogenous dsRNA	-5.86881	-3.37953	3/17	71586,78781,230073	Ifih1,Zc3hav1,Ddx58
4_Member	GO Biological Processes	GO:0043331	response to dsRNA	-5.82226	-3.35417	4/65	20846,71586,78781,230073	Stat1,Ifih1,Zc3hav1,Ddx58
4_Member	GO Biological Processes	GO:0032648	regulation of interferon-beta production	-5.76915	-3.3079	4/67	54123,71586,78781,230073	Irf7,Ifih1,Zc3hav1,Ddx58
4_Member	GO Biological Processes	GO:0071359	cellular response to dsRNA	-5.45538	-3.02046	3/23	71586,78781,230073	Ifih1,Zc3hav1,Ddx58
4_Member	GO Biological Processes	GO:0050691	regulation of defense response to virus by host	-4.55997	-2.25633	3/45	20846,78781,230073	Stat1,Zc3hav1,Ddx58
4_Member	GO Biological Processes	GO:0014070	response to organic cyclic compound	-4.44305	-2.1441	7/741	15959,19106,20846,24110,71586,78781,230073	Ifit3,Eif2ak2,Stat1,Usp18,Ifih1,Zc3hav1,Ddx58
4_Member	KEGG Pathway	mmu05161	Hepatitis B	-4.23852	-1.95336	4/163	20846,54123,71586,230073	Stat1,Irf7,Ifih1,Ddx58
4_Member	KEGG Pathway	mmu04622	RIG-I-like receptor signaling pathway	-3.98314	-1.74913	3/70	54123,71586,230073	Irf7,Ifih1,Ddx58
4_Member	GO Biological Processes	GO:0050688	regulation of defense response to virus	-3.87677	-1.65366	3/76	20846,78781,230073	Stat1,Zc3hav1,Ddx58
4_Member	GO Biological Processes	GO:0062207	regulation of pattern recognition receptor signaling pathway	-3.53697	-1.33399	3/99	54123,58185,78781	Irf7,Rsad2,Zc3hav1
4_Member	GO Biological Processes	GO:0071407	cellular response to organic cyclic compound	-2.46839	-0.350177	4/482	20846,71586,78781,230073	Stat1,Ifih1,Zc3hav1,Ddx58
5_Summary	KEGG Pathway	mmu05160	Hepatitis C	-8.8374	-5.58787	7/165	15957,16391,19106,20846,54123,58185,230073,71586,21354	Ifit1,Irf9,Eif2ak2,Stat1,Irf7,Rsad2,Ddx58,Ifih1,Tap1
5_Member	KEGG Pathway	mmu05160	Hepatitis C	-8.8374	-5.58787	7/165	15957,16391,19106,20846,54123,58185,230073	Ifit1,Irf9,Eif2ak2,Stat1,Irf7,Rsad2,Ddx58
5_Member	KEGG Pathway	mmu05164	Influenza A	-8.69382	-5.54033	7/173	16391,19106,20846,54123,58185,71586,230073	Irf9,Eif2ak2,Stat1,Irf7,Rsad2,Ifih1,Ddx58
5_Member	KEGG Pathway	mmu05162	Measles	-7.52143	-4.65194	6/146	16391,19106,20846,54123,71586,230073	Irf9,Eif2ak2,Stat1,Irf7,Ifih1,Ddx58
5_Member	WikiPathways	WP1253	Type II interferon signaling (IFNG)	-7.0285	-4.25243	4/33	16391,19106,20846,21354	Irf9,Eif2ak2,Stat1,Tap1
5_Member	KEGG Pathway	mmu05171	Coronavirus disease - COVID-19	-4.80805	-2.48511	5/247	16391,19106,20846,71586,230073	Irf9,Eif2ak2,Stat1,Ifih1,Ddx58
5_Member	KEGG Pathway	mmu04217	Necroptosis	-2.81068	-0.670357	3/176	16391,19106,20846	Irf9,Eif2ak2,Stat1
6_Summary	GO Biological Processes	GO:0098586	cellular response to virus	-8.09975	-5.08759	5/54	15944,16145,71586,78781,230073,54123,20846,21354,12010,19106	Irgm1,Igtp,Ifih1,Zc3hav1,Ddx58,Irf7,Stat1,Tap1,B2m,Eif2ak2
6_Member	GO Biological Processes	GO:0098586	cellular response to virus	-8.09975	-5.08759	5/54	15944,16145,71586,78781,230073	Irgm1,Igtp,Ifih1,Zc3hav1,Ddx58
6_Member	GO Biological Processes	GO:0002753	cytoplasmic pattern recognition receptor signaling pathway	-7.95009	-4.99649	4/20	15944,16145,71586,230073	Irgm1,Igtp,Ifih1,Ddx58
6_Member	GO Biological Processes	GO:0060760	positive regulation of response to cytokine stimulus	-7.90219	-4.99649	5/59	15944,16145,54123,71586,230073	Irgm1,Igtp,Irf7,Ifih1,Ddx58
6_Member	GO Biological Processes	GO:0002831	regulation of response to biotic stimulus	-6.46734	-3.84336	7/365	15944,16145,20846,21354,54123,78781,230073	Irgm1,Igtp,Stat1,Tap1,Irf7,Zc3hav1,Ddx58
6_Member	GO Biological Processes	GO:0060759	regulation of response to cytokine stimulus	-5.93767	-3.42611	5/145	15944,16145,54123,71586,230073	Irgm1,Igtp,Irf7,Ifih1,Ddx58
6_Member	GO Biological Processes	GO:0002221	pattern recognition receptor signaling pathway	-5.27452	-2.86442	4/89	15944,16145,71586,230073	Irgm1,Igtp,Ifih1,Ddx58
6_Member	GO Biological Processes	GO:0030522	intracellular receptor signaling pathway	-5.21711	-2.82474	4/92	15944,16145,71586,230073	Irgm1,Igtp,Ifih1,Ddx58
6_Member	GO Biological Processes	GO:0031347	regulation of defense response	-4.89227	-2.56436	7/631	15944,16145,20846,21354,54123,78781,230073	Irgm1,Igtp,Stat1,Tap1,Irf7,Zc3hav1,Ddx58
6_Member	GO Biological Processes	GO:0001961	positive regulation of cytokine-mediated signaling pathway	-4.34529	-2.05559	3/53	15944,16145,54123	Irgm1,Igtp,Irf7
6_Member	GO Biological Processes	GO:0002833	positive regulation of response to biotic stimulus	-3.9982	-1.75196	4/188	15944,16145,54123,78781	Irgm1,Igtp,Irf7,Zc3hav1
6_Member	GO Biological Processes	GO:0032496	response to lipopolysaccharide	-3.98907	-1.74913	5/367	12010,15944,16145,19106,20846	B2m,Irgm1,Igtp,Eif2ak2,Stat1
6_Member	GO Biological Processes	GO:0002237	response to molecule of bacterial origin	-3.87577	-1.65366	5/388	12010,15944,16145,19106,20846	B2m,Irgm1,Igtp,Eif2ak2,Stat1
6_Member	GO Biological Processes	GO:0045088	regulation of innate immune response	-3.61199	-1.40146	4/237	15944,16145,21354,54123	Irgm1,Igtp,Tap1,Irf7
6_Member	KEGG Pathway	mmu05145	Toxoplasmosis	-3.40253	-1.21065	3/110	15944,16145,20846	Irgm1,Igtp,Stat1
6_Member	GO Biological Processes	GO:0071222	cellular response to lipopolysaccharide	-3.31991	-1.13527	4/283	12010,15944,16145,20846	B2m,Irgm1,Igtp,Stat1
6_Member	GO Biological Processes	GO:0071219	cellular response to molecule of bacterial origin	-3.26316	-1.08563	4/293	12010,15944,16145,20846	B2m,Irgm1,Igtp,Stat1
6_Member	GO Biological Processes	GO:0050829	defense response to Gram-negative bacterium	-3.20037	-1.02985	3/129	12010,15944,16145	B2m,Irgm1,Igtp
6_Member	GO Biological Processes	GO:0001959	regulation of cytokine-mediated signaling pathway	-3.14296	-0.9759	3/135	15944,16145,54123	Irgm1,Igtp,Irf7
6_Member	GO Biological Processes	GO:0071216	cellular response to biotic stimulus	-3.12484	-0.961215	4/319	12010,15944,16145,20846	B2m,Irgm1,Igtp,Stat1
6_Member	GO Biological Processes	GO:0045089	positive regulation of innate immune response	-3.07044	-0.910218	3/143	15944,16145,54123	Irgm1,Igtp,Irf7
6_Member	GO Biological Processes	GO:0002764	immune response-regulating signaling pathway	-2.83071	-0.683855	4/383	15944,16145,71586,230073	Irgm1,Igtp,Ifih1,Ddx58
6_Member	GO Biological Processes	GO:0032103	positive regulation of response to external stimulus	-2.56526	-0.435762	4/453	15944,16145,54123,78781	Irgm1,Igtp,Irf7,Zc3hav1
6_Member	GO Biological Processes	GO:0033993	response to lipid	-2.50439	-0.38309	5/781	12010,15944,16145,19106,20846	B2m,Irgm1,Igtp,Eif2ak2,Stat1
6_Member	GO Biological Processes	GO:0071396	cellular response to lipid	-2.25105	-0.138959	4/555	12010,15944,16145,20846	B2m,Irgm1,Igtp,Stat1
6_Member	GO Biological Processes	GO:0031349	positive regulation of defense response	-2.17167	-0.0625991	3/297	15944,16145,54123	Irgm1,Igtp,Irf7
7_Summary	GO Biological Processes	GO:0035455	response to interferon-alpha	-7.14183	-4.3368	4/31	15957,15959,19106,69550,12010,20846,667370	Ifit1,Ifit3,Eif2ak2,Bst2,B2m,Stat1,Ifit3b
7_Member	GO Biological Processes	GO:0035455	response to interferon-alpha	-7.14183	-4.3368	4/31	15957,15959,19106,69550	Ifit1,Ifit3,Eif2ak2,Bst2
7_Member	GO Biological Processes	GO:0008285	negative regulation of cell population proliferation	-2.52611	-0.401691	5/772	12010,15959,19106,20846,667370	B2m,Ifit3,Eif2ak2,Stat1,Ifit3b
8_Summary	Reactome Gene Sets	R-MMU-913531	Interferon Signaling	-5.87709	-3.38051	4/63	16391,19106,24110,230073,16913,71586	Irf9,Eif2ak2,Usp18,Ddx58,Psmb8,Ifih1
8_Member	Reactome Gene Sets	R-MMU-913531	Interferon Signaling	-5.87709	-3.38051	4/63	16391,19106,24110,230073	Irf9,Eif2ak2,Usp18,Ddx58
8_Member	Reactome Gene Sets	R-MMU-1169408	ISG15 antiviral mechanism	-5.23899	-2.83783	3/27	19106,24110,230073	Eif2ak2,Usp18,Ddx58
8_Member	Reactome Gene Sets	R-MMU-1169410	Antiviral mechanism by IFN-stimulated genes	-5.05391	-2.68678	3/31	19106,24110,230073	Eif2ak2,Usp18,Ddx58
8_Member	Reactome Gene Sets	R-MMU-5689880	Ub-specific processing proteases	-4.08063	-1.8218	4/179	16913,24110,71586,230073	Psmb8,Usp18,Ifih1,Ddx58
8_Member	Reactome Gene Sets	R-MMU-1280215	Cytokine Signaling in Immune system	-3.91279	-1.68278	5/381	16391,16913,19106,24110,230073	Irf9,Psmb8,Eif2ak2,Usp18,Ddx58
8_Member	Reactome Gene Sets	R-MMU-5688426	Deubiquitination	-3.58428	-1.37755	4/241	16913,24110,71586,230073	Psmb8,Usp18,Ifih1,Ddx58
9_Summary	GO Biological Processes	GO:0060337	type I interferon signaling pathway	-5.34263	-2.9203	3/25	20846,52668,54123	Stat1,Ifi27,Irf7
9_Member	GO Biological Processes	GO:0060337	type I interferon signaling pathway	-5.34263	-2.9203	3/25	20846,52668,54123	Stat1,Ifi27,Irf7
9_Member	GO Biological Processes	GO:0071357	cellular response to type I interferon	-5.34263	-2.9203	3/25	20846,52668,54123	Stat1,Ifi27,Irf7
9_Member	GO Biological Processes	GO:0034340	response to type I interferon	-4.93078	-2.59785	3/34	20846,52668,54123	Stat1,Ifi27,Irf7
9_Member	GO Biological Processes	GO:0019221	cytokine-mediated signaling pathway	-2.10912	-0.00305528	3/313	20846,52668,54123	Stat1,Ifi27,Irf7
10_Summary	GO Biological Processes	GO:0002718	regulation of cytokine production involved in immune response	-5.12562	-2.74468	4/97	12010,58185,69550,230073	B2m,Rsad2,Bst2,Ddx58
10_Member	GO Biological Processes	GO:0002718	regulation of cytokine production involved in immune response	-5.12562	-2.74468	4/97	12010,58185,69550,230073	B2m,Rsad2,Bst2,Ddx58
10_Member	GO Biological Processes	GO:0002700	regulation of production of molecular mediator of immune response	-4.09954	-1.83643	4/177	12010,58185,69550,230073	B2m,Rsad2,Bst2,Ddx58
10_Member	GO Biological Processes	GO:0002720	positive regulation of cytokine production involved in immune response	-4.05944	-1.80485	3/66	12010,58185,230073	B2m,Rsad2,Ddx58
10_Member	GO Biological Processes	GO:0002702	positive regulation of production of molecular mediator of immune response	-3.24022	-1.06621	3/125	12010,58185,230073	B2m,Rsad2,Ddx58

## Sheet: Figure 4 Venn_Genes
IRM	IRO	Intersection
Cxcl10	H2-D1	Ifi27l2a
Ccl12	B2m	Ifit3
Isg15	H2-K1	Stat1
Ifitm3	Ifi27	Ifit1
Ifi204	H2-T23	Bst2
Slfn5	Psmb8	Ifit2
Parp14	Igtp	Oasl2
Ifi207	C4b	Ifit3b
Iigp1	Gbp7	Usp18
Phf11b	Irf9	Irf7
Ifi209	H2-T22	Xaf1
Cd74	Snx10	Rtp4
Phf11d	Tapbp	Irgm1
Fgl2	Parp12	Rsad2
Trim30a	H2-Q4	Eif2ak2
Ifi211	Gm48678	Stat2
Gm4951	Gstp1
Tor3a	Jph4
Slfn2	Irgm2
Herc6	Psmb10
Sp100	Stat3
Zbp1	Psme2
Rnf213	Cmpk2
Ifi213	Cd9
Samd9l	Psme1
Mx1	Ddx60
Slfn8	A230009B12Rik
Gbp2	Msmo1
Samhd1	Tap1
Ifi206	Lgals3bp
Fcgr1	Kcnma1
Ms4a4c	Zc3hav1
Ccl2	Shisa5
Znfx1	Gbp3

## Sheet: Figure 4_IRM Exclusive
#term ID	term description	observed gene count	background gene count	strength	false discovery rate	genes
GO:0002376	Immune system process	21	1842	0.87	1.03e-10	Ccl2,Ccl12,Mnda,Ifitm3,Zbp1,Fcgr1,Herc6,Iigp1,Parp14,Slfn8,Fgl2,Cxcl10,Samhd1,Pyhin1,Trim30a,Isg15,Cd74,Ifi204,Mx1,Samd9l,Gbp2
GO:0006955	Immune response	16	979	1.03	1.04e-09	Ccl2,Ccl12,Ifitm3,Zbp1,Fcgr1,Herc6,Iigp1,Parp14,Fgl2,Cxcl10,Samhd1,Trim30a,Isg15,Cd74,Mx1,Gbp2
GO:0051707	Response to other organism	17	1145	0.98	1.04e-09	Ccl2,Ccl12,Mnda,Ifitm3,Zbp1,Fcgr1,Herc6,Iigp1,Parp14,Slfn8,Cxcl10,Samhd1,Trim30a,Isg15,Ifi204,Mx1,Gbp2
GO:0098542	Defense response to other organism	15	775	1.1	1.04e-09	Ccl2,Ccl12,Ifitm3,Zbp1,Fcgr1,Herc6,Iigp1,Parp14,Slfn8,Cxcl10,Samhd1,Trim30a,Isg15,Mx1,Gbp2
GO:0045087	Innate immune response	13	558	1.18	2.1e-09	Ccl2,Ccl12,Ifitm3,Zbp1,Fcgr1,Herc6,Iigp1,Parp14,Samhd1,Trim30a,Isg15,Mx1,Gbp2
GO:0006952	Defense response	16	1133	0.96	3.39e-09	Ccl2,Ccl12,Ifitm3,Zbp1,Fcgr1,Herc6,Iigp1,Parp14,Slfn8,Cxcl10,Samhd1,Trim30a,Isg15,Cd74,Mx1,Gbp2
GO:0002252	Immune effector process	11	435	1.21	4.9e-08	Ifitm3,Zbp1,Fcgr1,Slfn8,Fgl2,Cxcl10,Samhd1,Trim30a,Isg15,Cd74,Mx1
GO:0035456	Response to interferon-beta	6	43	1.96	1.31e-07	Mnda,Ifitm3,Iigp1,Pyhin1,Ifi204,Gbp2
GO:0051607	Defense response to virus	8	170	1.48	2.48e-07	Ifitm3,Zbp1,Slfn8,Cxcl10,Samhd1,Trim30a,Isg15,Mx1
GO:0009617	Response to bacterium	11	660	1.03	2.7e-06	Ccl2,Ccl12,Mnda,Fcgr1,Herc6,Iigp1,Cxcl10,Trim30a,Isg15,Ifi204,Gbp2
GO:0035458	Cellular response to interferon-beta	5	34	1.98	3.03e-06	Mnda,Iigp1,Pyhin1,Ifi204,Gbp2
GO:0032101	Regulation of response to external stimulus	12	871	0.95	3.04e-06	Ccl2,Ccl12,Mnda,Zbp1,Fcgr1,Parp14,Fgl2,Cxcl10,Samhd1,Pyhin1,Cd74,Ifi204
GO:0002831	Regulation of response to biotic stimulus	8	274	1.28	6.25e-06	Mnda,Zbp1,Parp14,Fgl2,Samhd1,Pyhin1,Cd74,Ifi204
GO:0045088	Regulation of innate immune response	7	171	1.42	6.25e-06	Mnda,Zbp1,Parp14,Samhd1,Pyhin1,Cd74,Ifi204
GO:0002682	Regulation of immune system process	13	1252	0.83	1.3e-05	Ccl2,Ccl12,Mnda,Zbp1,Fcgr1,Parp14,Fgl2,Cxcl10,Samhd1,Pyhin1,Isg15,Cd74,Ifi204
GO:0034097	Response to cytokine	11	818	0.94	1.56e-05	Ccl2,Ccl12,Mnda,Ifitm3,Iigp1,Cxcl10,Pyhin1,Isg15,Cd74,Ifi204,Gbp2
GO:0071345	Cellular response to cytokine stimulus	10	698	0.97	4.12e-05	Ccl2,Ccl12,Mnda,Ifitm3,Iigp1,Cxcl10,Pyhin1,Cd74,Ifi204,Gbp2
GO:0031347	Regulation of defense response	9	554	1.02	7.11e-05	Mnda,Zbp1,Fcgr1,Parp14,Fgl2,Samhd1,Pyhin1,Cd74,Ifi204
GO:0032103	Positive regulation of response to external stimulus	8	399	1.11	7.97e-05	Ccl2,Mnda,Zbp1,Fcgr1,Cxcl10,Pyhin1,Cd74,Ifi204
GO:0002684	Positive regulation of immune system process	10	815	0.9	0.00015	Ccl2,Ccl12,Mnda,Zbp1,Fcgr1,Cxcl10,Pyhin1,Isg15,Cd74,Ifi204
GO:0050776	Regulation of immune response	9	645	0.96	0.00022	Mnda,Zbp1,Fcgr1,Parp14,Fgl2,Samhd1,Pyhin1,Cd74,Ifi204
GO:0002218	Activation of innate immune response	4	39	1.82	0.00026	Mnda,Zbp1,Pyhin1,Ifi204
GO:0006950	Response to stress	17	3045	0.56	0.00026	Ccl2,Ccl12,Ifitm3,Zbp1,Fcgr1,Herc6,Iigp1,Parp14,Slfn8,Cxcl10,Samhd1,Trim30a,Isg15,Cd74,Ifi204,Mx1,Gbp2
GO:0045089	Positive regulation of innate immune response	5	105	1.49	0.00031	Mnda,Zbp1,Pyhin1,Cd74,Ifi204
GO:0031349	Positive regulation of defense response	6	258	1.18	0.0012	Mnda,Zbp1,Fcgr1,Pyhin1,Cd74,Ifi204
GO:0019221	Cytokine-mediated signaling pathway	6	295	1.12	0.0024	Ccl2,Ccl12,Ifitm3,Iigp1,Cxcl10,Cd74
GO:0080134	Regulation of response to stress	10	1273	0.71	0.006	Ccl2,Mnda,Zbp1,Fcgr1,Parp14,Fgl2,Samhd1,Pyhin1,Cd74,Ifi204
GO:0046596	Regulation of viral entry into host cell	3	34	1.76	0.0095	Ifitm3,Trim30a,Cd74
GO:0001959	Regulation of cytokine-mediated signaling pathway	4	109	1.38	0.0099	Zbp1,Parp14,Samhd1,Cd74
GO:0048247	Lymphocyte chemotaxis	3	40	1.69	0.0134	Ccl2,Ccl12,Cxcl10
GO:0002688	Regulation of leukocyte chemotaxis	4	122	1.33	0.0136	Ccl2,Ccl12,Cxcl10,Cd74
GO:0034341	Response to interferon-gamma	4	122	1.33	0.0136	Ccl2,Ccl12,Ifitm3,Gbp2
GO:0001961	Positive regulation of cytokine-mediated signaling pathway	3	44	1.65	0.0162	Zbp1,Parp14,Cd74
GO:0050778	Positive regulation of immune response	6	450	0.94	0.019	Mnda,Zbp1,Fcgr1,Pyhin1,Cd74,Ifi204
GO:1903900	Regulation of viral life cycle	4	138	1.27	0.0196	Ifitm3,Trim30a,Isg15,Cd74
GO:0046598	Positive regulation of viral entry into host cell	2	7	2.27	0.0236	Trim30a,Cd74
GO:0002687	Positive regulation of leukocyte migration	4	156	1.22	0.0282	Ccl2,Ccl12,Cxcl10,Cd74
GO:0043615	Astrocyte cell migration	2	8	2.21	0.0282	Ccl2,Ccl12
GO:0048583	Regulation of response to stimulus	15	3651	0.43	0.039	Ccl2,Ccl12,Mnda,Zbp1,Fcgr1,Parp14,Fgl2,Cxcl10,Samhd1,Pyhin1,Sp100,Trim30a,Rnf213,Cd74,Ifi204
GO:0030593	Neutrophil chemotaxis	3	67	1.46	0.0422	Ccl2,Ccl12,Cxcl10
GO:0048584	Positive regulation of response to stimulus	11	2080	0.54	0.0475	Ccl2,Ccl12,Mnda,Zbp1,Fcgr1,Parp14,Cxcl10,Pyhin1,Trim30a,Cd74,Ifi204
GO:0070098	Chemokine-mediated signaling pathway	3	71	1.44	0.0479	Ccl2,Ccl12,Cxcl10
GO:0002604	Regulation of dendritic cell antigen processing and presentation	2	12	2.03	0.0485	Fgl2,Cd74
GO:0071222	Cellular response to lipopolysaccharide	4	188	1.14	0.0485	Ccl2,Ccl12,Cxcl10,Gbp2

## Sheet: Figure 4_IRO_Exclusive
#term ID	term description	observed gene count	background gene count	strength	false discovery rate	genes
GO:0019882	Antigen processing and presentation	9	73	1.93	2.88e-11	Tapbp,H2-K1,Psmb8,B2m,H2-T23,Psme2,Tap1,H2-D1,Psme1
GO:0019884	Antigen processing and presentation of exogenous antigen	7	28	2.24	2.8e-10	Tapbp,H2-K1,B2m,H2-T23,Psme2,Tap1,Psme1
GO:0002483	Antigen processing and presentation of endogenous peptide antigen	6	16	2.41	1.78e-09	Tapbp,H2-K1,B2m,H2-T23,Tap1,H2-D1
GO:0002474	Antigen processing and presentation of peptide antigen via mhc class i	6	23	2.25	6.74e-09	Tapbp,H2-K1,B2m,H2-T23,Tap1,H2-D1
GO:0019885	Antigen processing and presentation of endogenous peptide antigen via mhc class i	5	8	2.63	1.26e-08	Tapbp,H2-K1,B2m,Tap1,H2-D1
GO:0002478	Antigen processing and presentation of exogenous peptide antigen	5	22	2.19	5.86e-07	Tapbp,H2-K1,B2m,H2-T23,Tap1
GO:0002376	Immune system process	16	1842	0.78	1.39e-06	Tapbp,H2-K1,Psmb8,Zc3hav1,Psmb10,Snx10,C4b,B2m,H2-T23,Gbp3,Stat3,Irf9,Psme2,Tap1,H2-D1,Psme1
GO:0002428	Antigen processing and presentation of peptide antigen via mhc class ib	4	12	2.36	8.42e-06	H2-K1,B2m,H2-T23,H2-D1
GO:0001916	Positive regulation of t cell mediated cytotoxicity	4	21	2.12	4.83e-05	H2-K1,B2m,H2-T23,H2-D1
GO:0001910	Regulation of leukocyte mediated cytotoxicity	5	69	1.7	6.86e-05	H2-K1,B2m,H2-T23,Tap1,H2-D1
GO:0042590	Antigen processing and presentation of exogenous peptide antigen via mhc class i	3	9	2.36	0.00049	Tapbp,H2-K1,Tap1
GO:0002476	Antigen processing and presentation of endogenous peptide antigen via mhc class ib	3	11	2.27	0.00071	H2-K1,H2-T23,H2-D1
GO:0002706	Regulation of lymphocyte mediated immunity	5	150	1.36	0.0017	H2-K1,B2m,H2-T23,Tap1,H2-D1
GO:0006955	Immune response	9	979	0.8	0.0043	H2-K1,Zc3hav1,C4b,B2m,H2-T23,Gbp3,Stat3,Tap1,H2-D1
GO:0002479	Antigen processing and presentation of exogenous peptide antigen via mhc class i, tap-dependent	2	2	2.84	0.0065	Tapbp,Tap1
GO:0002697	Regulation of immune effector process	6	377	1.04	0.008	H2-K1,Zc3hav1,B2m,H2-T23,Tap1,H2-D1
GO:0002699	Positive regulation of immune effector process	5	223	1.19	0.0084	H2-K1,Zc3hav1,B2m,H2-T23,H2-D1
GO:0002477	Antigen processing and presentation of exogenous peptide antigen via mhc class ib	2	3	2.66	0.009	B2m,H2-T23
GO:0002485	Antigen processing and presentation of endogenous peptide antigen via mhc class i via er pathway, tap-dependent	2	3	2.66	0.009	H2-K1,H2-D1
GO:0006952	Defense response	9	1133	0.74	0.0095	Tapbp,H2-K1,Zc3hav1,C4b,B2m,H2-T23,Gbp3,Stat3,Tap1
GO:0042270	Protection from natural killer cell mediated cytotoxicity	2	4	2.54	0.0112	H2-T23,Tap1
GO:0002682	Regulation of immune system process	9	1252	0.69	0.0191	H2-K1,Zc3hav1,Cd9,C4b,B2m,H2-T23,Stat3,Tap1,H2-D1
GO:0002684	Positive regulation of immune system process	7	815	0.77	0.0464	H2-K1,Zc3hav1,C4b,B2m,H2-T23,Stat3,H2-D1
