# Supplementary material for: CD8+ T cells induce interferon-responsive oligodendrocytes and microglia in white matter aging
Source: Nat Neurosci. 2022 Oct 24;25(11):1446–57. doi: 10.1038/s41593-022-01183-6 (PMC9630119; doi:10.1038/s41593-022-01183-6)
Supplement: Source Data Fig. 2 — Statistical source data. [file 41593_2022_1183_MOESM5_ESM.xlsx]

## Sheet: Fig.2a
title	CC1+C4b+cells per mm2			CC1+Serpina3n+cells per mm2			CC1+B2m+cells per mm2				CC1+Stat1+cells per mm2
white matter	3M	24M		3M	24M		3M	24M			3M	24M
	0	205.785		0	31.6162		0	54.0185			0	16.2921
	0	169.854		2.81466	117.193		0	77.1161			2.96737	3.5564
	0	117.591		0	296.737		0	62.5072			0	11.3155
		111.058		0	89.3087		0	61.8758			0	4.07146
		139.99		0							0	7.89329
				6.80021

## Sheet: Fig.2b
title	CD3+ Tcells per mm2			CD8+ T cells per mm2
gray matter	3M	24M		3M	24M
	2.36101	9.44405		2.36101	4.72203
	0	7.08304		0	4.72203
	0	9.44405		0	7.08304
	4.72203	7.08304		4.72203	7.08304
white matter	3M	24M		3M	24M
	4.72203	37.7762		4.72203	35.4152
	11.8051	33.0542		11.8051	28.3322
	2.36101	33.0542		2.36101	30.6932
	7.08304	48.5694		7.08304	44.522

## Sheet: Fig.2c
	Proximity to CD8+ T cells			Proximity to stat1+cc1+ T cells
	STAT1-CC1+ %	STAT1+CC1+ %		CD8+ T cells %
	85.9	47.4		27
	14.1	52.6		73

## Sheet: Fig2d
STAT1+CC1+ (%) in proximity to random cell / CD8+ Tcell
Random Cell	CD8+ T Cell
9.83333	61.4401
11.1833	41.1204
16.5696	51.8519
14.5188	67.3077

## Sheet: Fig.2e
CD8+ cells per mm2			CD4+ cells per mm2			CC1+STAT1+ cells per mm2			CC1+B2m+ cells per mm2
CTR	ICB		CTR	ICB		CTR	ICB		CTR	ICB
11.9058	42.2064		2.36101	2.36101		34.1331	58.5271		0	24.3083
6.98891	58.0054		2.83322	7.08304		4.80664	52.9742		16.2056	32.4111
11.8416	40.2172		0	7.08304		9.46788	153.13		0	226.878
6.12629	31.5413					10.1997	80.6633		0	72.925
