# Supplementary material for: CD8+ T cells induce interferon-responsive oligodendrocytes and microglia in white matter aging
Source: Nat Neurosci. 2022 Oct 24;25(11):1446–57. doi: 10.1038/s41593-022-01183-6 (PMC9630119; doi:10.1038/s41593-022-01183-6)
Supplement: Source Data Fig. 3 — Statistical source data. [file 41593_2022_1183_MOESM6_ESM.xlsx]

## Sheet: Fig.3f
title		CC1+Stat1+cells per mm2
white matter		24M	24M RAG1 KO
		16.2921	4.48108
		3.5564	2.15906
		11.3155	1.63321
		4.07146	2.23727
		7.89329	3.92772

## Sheet: Fig.3g
title	CC1+ per mm2
gray matter	12M	18M	24M	24M RAGKO
	460.8	506.763	623.131	849.881
	732.006	687.175	578.127	517.545
	574.891	726.78	726.986	574.891
			557.356	591.223
			692.368
white matter	12M	18M	24M	24M RAGKO
	716.867	914.26	586.881	1458
	1281.8	915.529	606.275	1070.01
	1200.7	988.135	755.935	804.541
			541.678	849.992
			784.232	1154.96

## Sheet: Fig.3h
title		CC1+Stat1+cells per mm2
white matter		24M	24M CD8 KO
		11.7133	5.30873
		14.0751	2.93025
		11.1385	8.99413
		12.2357	3.04755

## Sheet: Fig3i
title	CC1+ per mm2
white matter	24M	24M CD8 KO
	832.573	1212.32
	728.578	963.6
	853.24	896.285
	772.198	1131.8
