# Supplementary material for: CD8+ T cells induce interferon-responsive oligodendrocytes and microglia in white matter aging
Source: Nat Neurosci. 2022 Oct 24;25(11):1446–57. doi: 10.1038/s41593-022-01183-6 (PMC9630119; doi:10.1038/s41593-022-01183-6)
Supplement: Source Data Fig. 4 — Statistical source data. [file 41593_2022_1183_MOESM7_ESM.xlsx]

## Sheet: Fig.4f
	IBA1+STAT1+ cells per mm2
white matter	3M	24M	24M RAGKO
	0	36.4887	16.4535
	0	23.2627	20.6947
	0	22.9288	11.4325
	0	27.2421	18.9017
	0	40.8938
