# Supplementary material for: CD8+ T cells induce interferon-responsive oligodendrocytes and microglia in white matter aging
Source: Nat Neurosci. 2022 Oct 24;25(11):1446–57. doi: 10.1038/s41593-022-01183-6 (PMC9630119; doi:10.1038/s41593-022-01183-6)
Supplement: Source Data Fig. 5 — Statistical source data. [file 41593_2022_1183_MOESM8_ESM.xlsx]

## Sheet: Fig.5a
Proximity to CD8+ T cells			Proximity to STAT1+IBA1+ T cells
STAT1-IBA1+ %	STAT1+IBA1+ %		CD8+ T cells %
89	46		30
11	54		70

## Sheet: Fig.5b
STAT1+IBA1+ (%) in proximity to random cell / CD8+ Tcell
Random Cell	CD8+ T Cell
13.6604	52.5445
14.6076	48.0138
13.9924	53.7973
10.5324	63.3873

## Sheet: Fig.5c
IBA1+STAT1+ cells per mm2
CTR	ICB
64.1249	150.675
57.7845	121.752
41.7591	100.016

## Sheet: Fig5d
title	IBA1+STAT1+ cells per mm2
white matter	24M	24M CD8 KO
	34.9393	3.63768
	64.2451	6.25989
	35.7272	8.18431
	48.4519	9.73957
