# Supplementary material for: CD8+ T cells induce interferon-responsive oligodendrocytes and microglia in white matter aging
Source: Nat Neurosci. 2022 Oct 24;25(11):1446–57. doi: 10.1038/s41593-022-01183-6 (PMC9630119; doi:10.1038/s41593-022-01183-6)
Supplement: Source Data Fig. 6 — Statistical source data. [file 41593_2022_1183_MOESM9_ESM.xlsx]

## Sheet: Fig.5b
MBP Mean Intensity (AU)
(lesion)
Young IFN-γ	Old IFN-γ
88.874	36.4745
69.849	36.844
80.681	41.726
73.0295

## Sheet: Fig.5c
CC1+ cell/mm2 (lesion)
Young IFN-γ	Old IFN-γ
1141.62	62.4704
825.589	127.391
1157.54	89.4184
610.005

## Sheet: Fig.5d
Mac2+ positive area (% lesion)
Young IFN-γ	Old IFN-γ
2.42267	10.3138
3.47209	13.7539
1.72253	30.8985
0.53606

## Sheet: Fig.5e
Nk200 Mean Intensity (AU) (lesion)
Young IFN-γ	Old IFN-γ
33.123	14.109
38.475	19.3355
39.6895	21.907
20.718

## Sheet: Fig.5f
CC1+ cell/mm2 (lesion)
Old Vehicle	Old IFN-γ
687.175	62.4704
1043.62	127.391
1062	89.4184

## Sheet: Fig.5g
Mac2+ positive area (% lesion)
Old Vehicle	Old IFN-γ
0.00576982	10.3138
0.00281337	13.7539
0.0100136	30.8985

## Sheet: Fig.5h
Nk200 Mean Intensity (AU) (lesion)
Old Vehicle	Old IFN-γ
27.3965	14.109
24.253	19.3355
40.2265	21.907

## Sheet: Fig.5i
		O1+ cell/mm2
		Control	IFNg
		363.594	371.307
		317.319	356.983
		377.918	358.085
		305.199	353.678

## Sheet: Fig.5j
			O1+ cell/mm2
			MG	MG+IFNg
			264.432	69.4135
			297.486	145.438
			314.013	105.773
