# Supplementary material for: CD8+ T cells induce interferon-responsive oligodendrocytes and microglia in white matter aging
Source: Nat Neurosci. 2022 Oct 24;25(11):1446–57. doi: 10.1038/s41593-022-01183-6 (PMC9630119; doi:10.1038/s41593-022-01183-6)
Supplement: Source Data Extended Data Fig. 2 — Statistical source data. [file 41593_2022_1183_MOESM10_ESM.xlsx]

## Sheet: Supfig.2c
title	CC1+C4b+cells per mm2			CC1+Serpina3n+cells per mm2			CC1+B2m+cells per mm2				CC1+Stat1+cells per mm2
gray matter	3M	24M		3M	24M		3M	24M			3M	24M
	0	0		0	0		0	0			0	0
	0	0		0	4.19969		0	0			0	0
	0	0		0	6.53285		0	0			0	0
		0		0							0	1.73092
		9.79928		0							0	0
				5.87957

## Sheet: Supfig.2e
CC1+STAT1+	1.25623
CC1+Serpina3n+	26.587
CC1+Serpina3n+STAT1+	0
CC1+Serpina3n-STAT1-	72.1568
%
