# Supplementary material for: CD8+ T cells induce interferon-responsive oligodendrocytes and microglia in white matter aging
Source: Nat Neurosci. 2022 Oct 24;25(11):1446–57. doi: 10.1038/s41593-022-01183-6 (PMC9630119; doi:10.1038/s41593-022-01183-6)
Supplement: Source Data Extended Data Fig. 3 — Statistical source data. [file 41593_2022_1183_MOESM11_ESM.xlsx]

## Sheet: Supfig.3b
title	Number CD8+ T Cells / mm2			MHC1+ Iba1+ cells Percent (%)			STAT1+ CC1+ cells Percent (%)				Number nodules / mm2
whiter matter	Frontal WM	Medial WM		Frontal WM	Medial WM		Frontal WM	Medial WM			Frontal WM	Medial WM
	37.7762	61.3863		22.8678	59.8063		2.25	5.82909			21.2491	77.9134
	49.5813	63.7473		33.5727	63.3962		6.03604	12.6067			7.08304	106.246
	42.4982	49.5813		59.3053	75.0033		4.83733	12.0656			28.3322	77.9134
	33.0542	67.2889					7.08333	17.2989			28.3322	92.0795

## Sheet: Supfig.3e
% Serpina3n+CC1+ cells in proximity
to random cell / CD8+ Tcells
Random Cell	CD8+ T Cell
16.0243	17.9209
6.90476	8.38095
12.381	12.7143

## Sheet: Supfig.3f
title	CC1+Serpina3n+ cells per mm2
white matter	CTR	ICB
	0	0
	0	0
	0	0
	0	0
