# Supplementary material for: CD8+ T cells induce interferon-responsive oligodendrocytes and microglia in white matter aging
Source: Nat Neurosci. 2022 Oct 24;25(11):1446–57. doi: 10.1038/s41593-022-01183-6 (PMC9630119; doi:10.1038/s41593-022-01183-6)
Supplement: Source Data Extended Data Fig. 5 — Statistical source data. [file 41593_2022_1183_MOESM12_ESM.xlsx]

## Sheet: Supfig.5a
title		Percentage % of CD8+ T Cells
white matter		CD69+	CD69-
		98.3	1.7
		98.95	1.05
		100	0
		100	0
		96	4

## Sheet: Supfig.5b
title		Percentage % of CD8+ T Cells
white matter		PD-1+	PD-1-
		41.8182	58.1818
		25	75
		51.0204	48.9796
		39.4495	60.5505

## Sheet: Supfig.5c
title		Percentage % of CD8+ T Cells
white matter		LAG3+	LAG3-
		36.3636	63.6364
		29.1667	70.8333
		32.6531	67.3469
		37.6147	62.3853
