# Supplementary material for: CD8+ T cells induce interferon-responsive oligodendrocytes and microglia in white matter aging
Source: Nat Neurosci. 2022 Oct 24;25(11):1446–57. doi: 10.1038/s41593-022-01183-6 (PMC9630119; doi:10.1038/s41593-022-01183-6)
Supplement: Source Data Extended Data Fig. 7 — Statistical source data. [file 41593_2022_1183_MOESM13_ESM.xlsx]

## Sheet: Supfig.7b
title	GM Olig2+ cells per mm2						GM Gstπ+ cells per mm2
gray matter	12M	18M	24M				12M	18M	24M
	887.815	1089.35	1122.02				868.87	736.906	831.306
	933.381	761.077	709.468				607.555	766.794	564.439
	790.475	748.012	896.634				630.42	653.285	748.012
	744.745	857.437					708.815	684.317
white matter	12M	18M	24M				12M	18M	24M
	1487.31	1050.26	1195.29				1299.19	903.351	971.822
	2118.95	935.566	1468.93				1966.31	819.129	1311.74
	1829.6	1580.24	1042.08				1664.02	1441.31	863.596
	1844.62	793.397					1662.88	669.021

## Sheet: Supfig.7c
title	PDGFRα+ cells per mm2
white	4M	12M	24M
	252.687	214.301	170.918
	214.809	118.297	102.489
	190.915	129.462	134.197
		193.693

## Sheet: Supfig.7e
title	CC1+ cells per mm2
gray matter	6M	6M RAG1 KO
	765.977	860.703
	824.773	571.625
	648.386	811.707
		847.638

## Sheet: Supfig.7f
title	CC1+ cells per mm2
white matter	6M	6M RAG1 KO
	1829.92	1678.96
	1633.45	1926.18
	1413.06	1607.78
		1780.88
