# Supplementary material for: CD8+ T cells induce interferon-responsive oligodendrocytes and microglia in white matter aging
Source: Nat Neurosci. 2022 Oct 24;25(11):1446–57. doi: 10.1038/s41593-022-01183-6 (PMC9630119; doi:10.1038/s41593-022-01183-6)
Supplement: Source Data Extended Data Fig. 8 — Statistical source data. [file 41593_2022_1183_MOESM14_ESM.xlsx]

## Sheet: Supfig.8b
title		Iba1+MHCI+ cells / Iba1+ cells (%)
white matter		3M	24M
		2.23214	47.4935
		1.9883	53.455
		1.94444	69.7706

## Sheet: Supfig.8d
title	Percentage MBP+Iba1+/Iba1+ cells （%）				Percentage of microglia volume occupied by MBP RNA
white matter	single microlgia	nodule		24M white matter	single microlgia	nodule
	20.2381	50			0.272953	0.628713
	36.8056	77.7778			0.165217	1.93114
	19.4444	75			0.028156	0.865165
					0.45409	0.344055
					0.152557	0.420714
					0.666944	0.515293
					1.20239	0.353709
					0.156984	4.0214
					0.457386	0.608909
					0.127451	0.609756
					0.4613	0.38955
					0.459128	0.364017
					0.470211	2.11106
					0.35873	0.530973
					0.587879	0.975012
					0.544776	0.888355
					0.224012
					0.255184
					0.26597
					0.05291
					0.564014
					0.423881
					0.086905
					0.02849
					0.047561
					0.105814

## Sheet: Supfig.8e
title		CD8+ cells/ area (mm2)
white matter		18 M	18 M TREM2 KO
		21.8817	6.15526
		35.5636	0
		16.5521	6.45459
		12.5745	9.79208

## Sheet: Supfig.8f
title		CC1+STAT1+ cells/area (mm2) normalized to WT group mean
white matter		18M	18 M TREM2 KO
		0.58789	0.865262
		2.41052	1.89711
		0.73049	0.637093
		0.271102	0.195571

## Sheet: Supfig.8g
title		IBA1+STAT1+ cells/area (mm2) normalized to WT group mean
white matter		18M	18 M TREM2 KO
		1.03353	0.998043
		1.08491	0.678375
		0.881562	0.8631

## Sheet: Supfig.8h
title	% IBA1+STAT1+ cells Proximity to CD8+ cells
white matter	18M	18 M TREM2 KO
	35	36.6667
	35.9829	45.0265
	45.4167	40.8333
		42.2321
