# Supplementary material for: CD8+ T cells induce interferon-responsive oligodendrocytes and microglia in white matter aging
Source: Nat Neurosci. 2022 Oct 24;25(11):1446–57. doi: 10.1038/s41593-022-01183-6 (PMC9630119; doi:10.1038/s41593-022-01183-6)
Supplement: Source Data Extended Data Fig. 9 — Statistical source data. [file 41593_2022_1183_MOESM15_ESM.xlsx]

## Sheet: Sheet1
MBP Mean Intensity (AU)
(lesion)
	Old Vehicle	Old IFN-γ
	55.44	36.4745
	63.4565	36.844
	67.895	41.726
